# Supplementary material for: Contribution of TEX15 genetic variants to the risk of developing severe non-obstructive oligozoospermia
Source: Front Cell Dev Biol. 2022 Dec 15;10:1089782. doi: 10.3389/fcell.2022.1089782 (PMC9797780; doi:10.3389/fcell.2022.1089782)
Supplement: Supplementary file 2 [file Table1.XLSX]

## Sheet: SuppTable_1
Supplementary Table S1. Minor allele frequencies (MAF) in the European population (EUR) and the Iberian subpopulation (IBS) of the 1000 genomes project phase III for the three TEX15 taggers and linkage disequilibrium pattern between them. NA, not applicable; SNP, single-nucleotide polymorphism.
				rs1362912		rs323342		rs323346
SNP	Ref allele	MAF (EUR)	MAF (IBS)	D'	R2	D'	R2	D'	R2
rs1362912	G	0.038	0.047	NA	NA	1	0.11	1	0.199
rs323342	A	0.262	0.266	1	0.11	NA	NA	1	0.555
rs323346	C	0.165	0.173	1	0.199	1	0.555	NA	NA
NA, not applicable.

## Sheet: SuppTable_2
Supplementary Table S2. Estimation of the overall statistical power of our study. MAF, minor allele frequency for Iberian subpopulation (IBS) of the 1000 Genomes phase III project; SNP, single-nucleotide polymorphism.
			Expected odds ratios
SNP	Ref allele	MAF	1.2	1.5	1.7	2
rs1362912	G	0.047	0.219	0.782	0.956	0.998	Expected power
rs323342	A	0.266	0.681	1	1	1
rs323346	C	0.173	0.553	0.998	1	1

## Sheet: SuppTable_3
Supplementary Table S3. Definition of the functional prediction tool scores used in this study.
Method	Predicted effect	Score range	Note
CADD	Benign to pathogenic	[1, 99]	Score above 10 is considered for potentially pathogenic variants.
fitCons	Non-functional to functional	[0, 1]	Higher scores indicating more potential for interesting genomic function.
EIGEN	Non-functional to functional	[-5, 40]	With median score of around 0, higher scores indicating more likely to be functional.
EIGEN-PC	Non-functional to functional	[-5, 100]	With median score of around 0, higher scores indicating more likely to be functional.
FATHMM	Deleterious to neutral/benign	[0, 1]	Scores above 0.5 are predicted to be deleterious. Scores close to the extremes (0 or 1) yield the highest accuracy.
GWAVA	Non-functional to functional	[0, 1]	Higher scores indicating more likely to be functional.
DeepSEA	Functional to non-functional	[0, 1]	Lower scores indicating higher likelihood of functional significance.
FunSeq2	Non-functional to functional	[0, 6]	Higher scores indicating more likely to be functional.
ReMM	Non-deleterious to deleterious	[0, 1]	Higher scores indicating higher prediction of deleteriousness.

## Sheet: SuppTable_4
Supplementary Table S4. RegulomeDB score definition. eQTL, expression quantitative trait locus; TF, transcription factor.
Score	Supporting data
1a	eQTL + TF binding + matched TF motif + matched DNase Foprint + DNase peak.
1b	eQTL + TF binding + any motif + DNase Footprint + Dnase peak.
1c	eQTL + TF binding + matched TF motif + DNase peak.
1d	eQTL + TF binding + any motif + DNase peak.
1e	eQTL + TF binding + matched TF motif.
1f	eQTL + TF binding / DNase peak.
2a	TF binding + matched TF motif + matched DNase Footprint + DNase peak.
2b	TF binding + any motif + DNase Footprint + DNase peak.
2c	TF binding + matched TF motif + DNase peak.
3a	TF binding + any motif + DNase peak.
3b	TF binding + matched TF motif.
4	TF binding + DNase peak.
5	TF binding or DNase peak.
6	Other.

## Sheet: SuppTable_5
Supplementary Table S5. Functional evidences of the TEX15 tagger rs1362912 and its proxies (R2 > 0.8). Overlapping transcription factor binding sites (TFBS), DNAse hypersensitive sites, chromatin epigenetic marks, quantitative trait locus (QTL) effect, functional prediction scores, and other relevant functional annotations are shown.
General information							CpG effect	GTEx data for eQTL and sQTL different tissues					Overlap with epigenetic marks, TFBS and DNAse hypersensitivity sites						Functional prediction effect scores
SNP ID	Variant ID	R2	Alleles	Minor allele	Minor allele frenquency (MAF)	Location		Tissue	Affected gene	P-value (nominal)	beta	P-value (beta)	ENCODE results	Roadmap results	Regbuild result	Overlap with Testis Annotation in ENCODE	Proteins bound (HaploReg)	Overlap with predicted motifs (HaploReg)	RegulomeDB rank	Other scores
rs76507762	chr8_30774030_G_T_b38	0.8911	(G/T)	T	0.0338	3downstream		Esophagus_Mucosa	PPP2CB	9.9319e-06	-0.186887	0.00426125	encode_H3K36me3_CD14 positive monocyte;encode_H3K36me3_Monocytes-CD14+;encode_H3K36me3_NHEK	roadmap_H3K36me3_neural stem progenitor cell;roadmap_H3K36me3_Fetal Intestine Large;roadmap_H3K36me3_Fetal Adrenal Gland;roadmap_H3K36me3_Natural Killer cells (PB);roadmap_H3K36me3_Fetal Muscle Leg;roadmap_H3K36me3_Fetal Thymus;roadmap_H3K36me3_Fetal Muscle Trunk;roadmap_H3K36me3_Fetal Stomach;roadmap_H3K36me3_Fetal Intestine Small;roadmap_H3K36me3_IMR 90;roadmap_H3K36me3_common myeloid progenito…	0	ENCFF300WML_CTCF_Testis_Adult37_ENCODE_GRCh38_.		BATF_disc2	5	cadd_1.61:deepsea_0:eigen_0:fathmm_0_0:fitcons_0:funseq2_0:gwava_0:remm_0
								Muscle_Skeletal	PPP2CB	0.000226559	-0.144532	0.00629059	encode_H3K36me3_CD14 positive monocyte;encode_H3K36me3_Monocytes-CD14+;encode_H3K36me3_NHEK	roadmap_H3K36me3_neural stem progenitor cell;roadmap_H3K36me3_Fetal Intestine Large;roadmap_H3K36me3_Fetal Adrenal Gland;roadmap_H3K36me3_Natural Killer cells (PB);roadmap_H3K36me3_Fetal Muscle Leg;roadmap_H3K36me3_Fetal Thymus;roadmap_H3K36me3_Fetal Muscle Trunk;roadmap_H3K36me3_Fetal Stomach;roadmap_H3K36me3_Fetal Intestine Small;roadmap_H3K36me3_IMR 90;roadmap_H3K36me3_common myeloid progenito…	0	ENCFF300WML_CTCF_Testis_Adult37_ENCODE_GRCh38_.		BATF_disc2		cadd_1.61:deepsea_0:eigen_0:fathmm_0_0:fitcons_0:funseq2_0:gwava_0:remm_0
								Whole_Blood	PPP2CB	1.7473e-73	0.832197	1.75245e-67	encode_H3K36me3_CD14 positive monocyte;encode_H3K36me3_Monocytes-CD14+;encode_H3K36me3_NHEK	roadmap_H3K36me3_neural stem progenitor cell;roadmap_H3K36me3_Fetal Intestine Large;roadmap_H3K36me3_Fetal Adrenal Gland;roadmap_H3K36me3_Natural Killer cells (PB);roadmap_H3K36me3_Fetal Muscle Leg;roadmap_H3K36me3_Fetal Thymus;roadmap_H3K36me3_Fetal Muscle Trunk;roadmap_H3K36me3_Fetal Stomach;roadmap_H3K36me3_Fetal Intestine Small;roadmap_H3K36me3_IMR 90;roadmap_H3K36me3_common myeloid progenito…	0	ENCFF300WML_CTCF_Testis_Adult37_ENCODE_GRCh38_.		BATF_disc2		cadd_1.61:deepsea_0:eigen_0:fathmm_0_0:fitcons_0:funseq2_0:gwava_0:remm_0
rs73587210	chr8_30783216_T_A_b38	0.8911	(T/A)	A	0.0338	intronic		Esophagus_Mucosa	PPP2CB	9.9319e-06	-0.186887	0.00426125	encode_H3K36me3_CD14 positive monocyte;encode_H3K36me3_Monocytes-CD14+;encode_H3K36me3_bipolar neuron;encode_H3K36me3_DND-41;encode_H3K36me3_A549;encode_H3K36me3_HSMM;encode_H3K36me3_skeletal muscle myoblast;encode_H3K36me3_Osteobl;encode_NFIC_K562;encode_H3K36me3_PC 3;encode_H3K36me3_NHEK	roadmap_H3K36me3_common myeloid progenitor CD34 positive;roadmap_H3K36me3_Fetal Adrenal Gland;roadmap_H3K36me3_neural stem progenitor cell;roadmap_H3K36me3_common myeloid progenitor CD34 positive ENCSR337XXD 1;roadmap_H3K36me3_Fetal Stomach;roadmap_H3K36me3_Fetal Intestine Small;roadmap_H3K36me3_common myeloid progenitor CD34 positive ENCSR722JRY;roadmap_H3K4me1_brain;roadmap_H3K36me3_iPS-20b;roa…	0	ENCFF610XSK_H3K27ac_Testis_Adult54_ENCODE_GRCh38_Peak_60771		AP-1_disc8;Bcl6b;Dbx1;Hmbox1;Lhx3_1	6	cadd_1.173:deepsea_0:eigen_0:fathmm_0_0:fitcons_0:funseq2_1.111779:gwava_0:remm_0
								Muscle_Skeletal	PPP2CB	0.000226559	-0.144532	0.00629059	encode_H3K36me3_CD14 positive monocyte;encode_H3K36me3_Monocytes-CD14+;encode_H3K36me3_bipolar neuron;encode_H3K36me3_DND-41;encode_H3K36me3_A549;encode_H3K36me3_HSMM;encode_H3K36me3_skeletal muscle myoblast;encode_H3K36me3_Osteobl;encode_NFIC_K562;encode_H3K36me3_PC 3;encode_H3K36me3_NHEK	roadmap_H3K36me3_common myeloid progenitor CD34 positive;roadmap_H3K36me3_Fetal Adrenal Gland;roadmap_H3K36me3_neural stem progenitor cell;roadmap_H3K36me3_common myeloid progenitor CD34 positive ENCSR337XXD 1;roadmap_H3K36me3_Fetal Stomach;roadmap_H3K36me3_Fetal Intestine Small;roadmap_H3K36me3_common myeloid progenitor CD34 positive ENCSR722JRY;roadmap_H3K4me1_brain;roadmap_H3K36me3_iPS-20b;roa…	0	ENCFF610XSK_H3K27ac_Testis_Adult54_ENCODE_GRCh38_Peak_60771		AP-1_disc8;Bcl6b;Dbx1;Hmbox1;Lhx3_1		cadd_1.173:deepsea_0:eigen_0:fathmm_0_0:fitcons_0:funseq2_1.111779:gwava_0:remm_0
								Whole_Blood	PPP2CB	1.7473e-73	0.832197	1.75245e-67	encode_H3K36me3_CD14 positive monocyte;encode_H3K36me3_Monocytes-CD14+;encode_H3K36me3_bipolar neuron;encode_H3K36me3_DND-41;encode_H3K36me3_A549;encode_H3K36me3_HSMM;encode_H3K36me3_skeletal muscle myoblast;encode_H3K36me3_Osteobl;encode_NFIC_K562;encode_H3K36me3_PC 3;encode_H3K36me3_NHEK	roadmap_H3K36me3_common myeloid progenitor CD34 positive;roadmap_H3K36me3_Fetal Adrenal Gland;roadmap_H3K36me3_neural stem progenitor cell;roadmap_H3K36me3_common myeloid progenitor CD34 positive ENCSR337XXD 1;roadmap_H3K36me3_Fetal Stomach;roadmap_H3K36me3_Fetal Intestine Small;roadmap_H3K36me3_common myeloid progenitor CD34 positive ENCSR722JRY;roadmap_H3K4me1_brain;roadmap_H3K36me3_iPS-20b;roa…	0	ENCFF610XSK_H3K27ac_Testis_Adult54_ENCODE_GRCh38_Peak_60771		AP-1_disc8;Bcl6b;Dbx1;Hmbox1;Lhx3_1		cadd_1.173:deepsea_0:eigen_0:fathmm_0_0:fitcons_0:funseq2_1.111779:gwava_0:remm_0
rs200149486	chr8_30791866 _TA_b38	0.8911	(TA/-)	-	0.0338	intronic							encode_H3K36me3_Monocytes-CD14+;encode_H3K36me3_CD14 positive monocyte;encode_H3K36me3_bipolar neuron;encode_H3K36me3_Osteobl;encode_H3K36me3_DND-41;encode_H3K36me3_SK N SH;encode_H3K36me3_HCT116;encode_H3K36me3_HSMM;encode_H3K36me3_skeletal muscle myoblast;encode_H3K36me3_fibroblast of dermis;encode_H3K36me3_NHLF;encode_H3K36me3_MCF 7;encode_H3K36me3_A549;encode_H3K36me3_cardiac muscle cell;enco…	roadmap_H3K36me3_neural stem progenitor cell;roadmap_H3K36me3_common myeloid progenitor CD34 positive;roadmap_H3K36me3_Monocytes-CD14+ (PB) Roadmap;roadmap_H3K36me3_Fetal Adrenal Gland;roadmap_H3K36me3_common myeloid progenitor CD34 positive ENCSR337XXD 1;roadmap_H3K36me3_neutrophil;roadmap_H3K36me3_common myeloid progenitor CD34 positive ENCSR722JRY;roadmap_H3K36me3_HUES64;roadmap_H3K36me3_HUES6…	0	0		Cdx;Foxp1;Irx;Pou1f1_1;Pou2f2_known2;Pou3f2_2	5	cadd_0:deepsea_0:eigen_0:fathmm_0_0:fitcons_0:funseq2_0:gwava_0:remm_0
rs112854854	chr8_30792187_T_C_b38	0.8645	(T/C)	C	0.0348	intronic		Esophagus_Mucosa	PPP2CB	4.54621e-05	-0.163094	0.00426125	encode_H3K36me3_Monocytes-CD14+;encode_H3K36me3_CD14 positive monocyte;encode_H3K36me3_bipolar neuron;encode_H3K36me3_Osteobl;encode_H3K36me3_DND-41;encode_H3K36me3_SK N SH;encode_H3K36me3_HCT116;encode_H3K36me3_HSMM;encode_H3K36me3_skeletal muscle myoblast;encode_H3K36me3_fibroblast of dermis;encode_H3K36me3_NHLF;encode_H3K36me3_MCF 7;encode_H3K36me3_A549;encode_H3K36me3_cardiac muscle cell;enco…	roadmap_H3K36me3_neural stem progenitor cell;roadmap_H3K36me3_common myeloid progenitor CD34 positive;roadmap_H3K36me3_Monocytes-CD14+ (PB) Roadmap;roadmap_H3K36me3_Fetal Adrenal Gland;roadmap_H3K36me3_common myeloid progenitor CD34 positive ENCSR337XXD 1;roadmap_H3K36me3_neutrophil;roadmap_H3K36me3_common myeloid progenitor CD34 positive ENCSR722JRY;roadmap_H3K36me3_HUES64;roadmap_H3K36me3_HUES6…	0	0		LUN-1;Pitx2	3a	cadd_5.872:deepsea_0:eigen_0:fathmm_0_0:fitcons_0:funseq2_0.956393:gwava_0:remm_0
								Muscle_Skeletal	PPP2CB	0.000189391	-0.135085	0.00629059	encode_H3K36me3_Monocytes-CD14+;encode_H3K36me3_CD14 positive monocyte;encode_H3K36me3_bipolar neuron;encode_H3K36me3_Osteobl;encode_H3K36me3_DND-41;encode_H3K36me3_SK N SH;encode_H3K36me3_HCT116;encode_H3K36me3_HSMM;encode_H3K36me3_skeletal muscle myoblast;encode_H3K36me3_fibroblast of dermis;encode_H3K36me3_NHLF;encode_H3K36me3_MCF 7;encode_H3K36me3_A549;encode_H3K36me3_cardiac muscle cell;enco…	roadmap_H3K36me3_neural stem progenitor cell;roadmap_H3K36me3_common myeloid progenitor CD34 positive;roadmap_H3K36me3_Monocytes-CD14+ (PB) Roadmap;roadmap_H3K36me3_Fetal Adrenal Gland;roadmap_H3K36me3_common myeloid progenitor CD34 positive ENCSR337XXD 1;roadmap_H3K36me3_neutrophil;roadmap_H3K36me3_common myeloid progenitor CD34 positive ENCSR722JRY;roadmap_H3K36me3_HUES64;roadmap_H3K36me3_HUES6…	0	0		LUN-1;Pitx2		cadd_5.872:deepsea_0:eigen_0:fathmm_0_0:fitcons_0:funseq2_0.956393:gwava_0:remm_0
								Whole_Blood	PPP2CB	1.92515e-57	0.708909	1.75245e-67	encode_H3K36me3_Monocytes-CD14+;encode_H3K36me3_CD14 positive monocyte;encode_H3K36me3_bipolar neuron;encode_H3K36me3_Osteobl;encode_H3K36me3_DND-41;encode_H3K36me3_SK N SH;encode_H3K36me3_HCT116;encode_H3K36me3_HSMM;encode_H3K36me3_skeletal muscle myoblast;encode_H3K36me3_fibroblast of dermis;encode_H3K36me3_NHLF;encode_H3K36me3_MCF 7;encode_H3K36me3_A549;encode_H3K36me3_cardiac muscle cell;enco…	roadmap_H3K36me3_neural stem progenitor cell;roadmap_H3K36me3_common myeloid progenitor CD34 positive;roadmap_H3K36me3_Monocytes-CD14+ (PB) Roadmap;roadmap_H3K36me3_Fetal Adrenal Gland;roadmap_H3K36me3_common myeloid progenitor CD34 positive ENCSR337XXD 1;roadmap_H3K36me3_neutrophil;roadmap_H3K36me3_common myeloid progenitor CD34 positive ENCSR722JRY;roadmap_H3K36me3_HUES64;roadmap_H3K36me3_HUES6…	0	0		LUN-1;Pitx2		cadd_5.872:deepsea_0:eigen_0:fathmm_0_0:fitcons_0:funseq2_0.956393:gwava_0:remm_0
rs112049485	chr8_30800970_G_T_b38	0.8911	(G/T)	T	0.0338	intronic		Esophagus_Mucosa	PPP2CB	9.06668e-06	-0.187948	0.00426125	encode_H3K79me2_HSMM;encode_H3K79me2_HSMMtube;encode_H4K20me1_Monocytes-CD14+;encode_H3K4me1_A673;encode_H4K20me1_NH-A;encode_H3K4me1_bipolar neuron;encode_H4K20me1_HSMMtube;encode_H3K4me1_A549;encode_H3K4me1_HepG2;encode_H3K4me1_K562;encode_DNase1_NHLF;encode_H3K4me1_Osteobl;encode_H3K4me1_skeletal muscle myoblast;encode_H3K4me1_HSMM;encode_H3K36me3_HeLa-S3;encode_H3K4me1_fibroblast of dermis;en…	roadmap_H3K36me3_neural stem progenitor cell;roadmap_H3K4me1_heart;roadmap_H3K79me2_IMR 90;roadmap_H3K4me1_Fetal Adrenal Gland;roadmap_H3K4me1_CD4 positive alpha beta T cell ENCSR948ZKZ;roadmap_H3K27ac_Fetal Muscle Leg;roadmap_H3K4me1_Fetal Intestine Small;roadmap_H3K4me1_IMR 90;roadmap_H4K20me1_IMR 90;roadmap_H3K79me2_IMR90;roadmap_H3K79me1_IMR 90;roadmap_H3K4me1_Fetal Muscle Leg;roadmap_H3K27ac…	0	ENCFF610XSK_H3K27ac_Testis_Adult54_ENCODE_GRCh38_Peak_8774;ENCFF819NRA_H3K27ac_Testis_Adult37_ENCODE_GRCh38_Peak_14194;ENCFF316MJM_H3K4me1_Testis_Adult37_ENCODE_GRCh38_Peak_1870		ELF1_disc3;Ik-1_2;NRSF_disc9;PLAG1;YY1_disc3;Zfx	5	cadd_4.429:deepsea_0:eigen_0:fathmm_0_0:fitcons_0:funseq2_1.111779:gwava_0:remm_0
								Muscle_Skeletal	PPP2CB	0.000113687	-0.152054	0.00629059	encode_H3K79me2_HSMM;encode_H3K79me2_HSMMtube;encode_H4K20me1_Monocytes-CD14+;encode_H3K4me1_A673;encode_H4K20me1_NH-A;encode_H3K4me1_bipolar neuron;encode_H4K20me1_HSMMtube;encode_H3K4me1_A549;encode_H3K4me1_HepG2;encode_H3K4me1_K562;encode_DNase1_NHLF;encode_H3K4me1_Osteobl;encode_H3K4me1_skeletal muscle myoblast;encode_H3K4me1_HSMM;encode_H3K36me3_HeLa-S3;encode_H3K4me1_fibroblast of dermis;en…	roadmap_H3K36me3_neural stem progenitor cell;roadmap_H3K4me1_heart;roadmap_H3K79me2_IMR 90;roadmap_H3K4me1_Fetal Adrenal Gland;roadmap_H3K4me1_CD4 positive alpha beta T cell ENCSR948ZKZ;roadmap_H3K27ac_Fetal Muscle Leg;roadmap_H3K4me1_Fetal Intestine Small;roadmap_H3K4me1_IMR 90;roadmap_H4K20me1_IMR 90;roadmap_H3K79me2_IMR90;roadmap_H3K79me1_IMR 90;roadmap_H3K4me1_Fetal Muscle Leg;roadmap_H3K27ac…	0	ENCFF610XSK_H3K27ac_Testis_Adult54_ENCODE_GRCh38_Peak_8774;ENCFF819NRA_H3K27ac_Testis_Adult37_ENCODE_GRCh38_Peak_14194;ENCFF316MJM_H3K4me1_Testis_Adult37_ENCODE_GRCh38_Peak_1870		ELF1_disc3;Ik-1_2;NRSF_disc9;PLAG1;YY1_disc3;Zfx		cadd_4.429:deepsea_0:eigen_0:fathmm_0_0:fitcons_0:funseq2_1.111779:gwava_0:remm_0
								Whole_Blood	PPP2CB	5.28377e-75	0.841349	1.75245e-67	encode_H3K79me2_HSMM;encode_H3K79me2_HSMMtube;encode_H4K20me1_Monocytes-CD14+;encode_H3K4me1_A673;encode_H4K20me1_NH-A;encode_H3K4me1_bipolar neuron;encode_H4K20me1_HSMMtube;encode_H3K4me1_A549;encode_H3K4me1_HepG2;encode_H3K4me1_K562;encode_DNase1_NHLF;encode_H3K4me1_Osteobl;encode_H3K4me1_skeletal muscle myoblast;encode_H3K4me1_HSMM;encode_H3K36me3_HeLa-S3;encode_H3K4me1_fibroblast of dermis;en…	roadmap_H3K36me3_neural stem progenitor cell;roadmap_H3K4me1_heart;roadmap_H3K79me2_IMR 90;roadmap_H3K4me1_Fetal Adrenal Gland;roadmap_H3K4me1_CD4 positive alpha beta T cell ENCSR948ZKZ;roadmap_H3K27ac_Fetal Muscle Leg;roadmap_H3K4me1_Fetal Intestine Small;roadmap_H3K4me1_IMR 90;roadmap_H4K20me1_IMR 90;roadmap_H3K79me2_IMR90;roadmap_H3K79me1_IMR 90;roadmap_H3K4me1_Fetal Muscle Leg;roadmap_H3K27ac…	0	ENCFF610XSK_H3K27ac_Testis_Adult54_ENCODE_GRCh38_Peak_8774;ENCFF819NRA_H3K27ac_Testis_Adult37_ENCODE_GRCh38_Peak_14194;ENCFF316MJM_H3K4me1_Testis_Adult37_ENCODE_GRCh38_Peak_1870		ELF1_disc3;Ik-1_2;NRSF_disc9;PLAG1;YY1_disc3;Zfx		cadd_4.429:deepsea_0:eigen_0:fathmm_0_0:fitcons_0:funseq2_1.111779:gwava_0:remm_0
rs4733514	chr8_30803968_G_A_b38	0.8911	(G/A)	A	0.0338	intronic		Esophagus_Mucosa	PPP2CB	9.9319e-06	-0.186887	0.00426125	encode_H3K79me2_HSMM;encode_H3K79me2_HSMMtube;encode_H4K20me1_Monocytes-CD14+;encode_H3K4me1_A673;encode_H4K20me1_NH-A;encode_H3K4me1_HepG2;encode_H3K4me1_fibroblast of dermis;encode_H3K4me1_NHDF-AD;encode_H3K4me1_NHLF;encode_H3K4me1_fibroblast of lung;encode_H3K4me1_NH-A;encode_H3K4me1_Osteobl;encode_H3K4me1_NHEK;encode_H3K4me1_bipolar neuron;encode_H3K4me1_astrocyte;encode_H3K4me1_A549;encode_H…	roadmap_H3K79me2_IMR 90;roadmap_H3K4me1_Fetal Adrenal Gland;roadmap_H3K4me1_IMR 90;roadmap_H4K20me1_IMR 90;roadmap_H3K36me3_neural stem progenitor cell;roadmap_H3K4me1_Fetal Intestine Small;roadmap_H3K27ac_Fetal Intestine Large;roadmap_H3K4me1_Fetal Intestine Large;roadmap_H3K4me1_heart;roadmap_H3K27ac_Fetal Muscle Leg;roadmap_H3K27ac_Fetal Intestine Small;roadmap_H3K27ac_Fetal Adrenal Gland;road…	0	ENCFF610XSK_H3K27ac_Testis_Adult54_ENCODE_GRCh38_Peak_16930		AhR::Arnt_1;Arnt_1;BHLHE40_disc1;BHLHE40_known1;BHLHE40_known2;HIF1::Arnt;Mxi1_disc2;Myc_disc2;Myc_known8;SIRT6_disc1;Zfp161_3	5	cadd_2.94:deepsea_0:eigen_0:fathmm_0_0:fitcons_0:funseq2_1.111779:gwava_0:remm_0
								Muscle_Skeletal	PPP2CB	0.000226559	-0.144532	0.00629059	encode_H3K79me2_HSMM;encode_H3K79me2_HSMMtube;encode_H4K20me1_Monocytes-CD14+;encode_H3K4me1_A673;encode_H4K20me1_NH-A;encode_H3K4me1_HepG2;encode_H3K4me1_fibroblast of dermis;encode_H3K4me1_NHDF-AD;encode_H3K4me1_NHLF;encode_H3K4me1_fibroblast of lung;encode_H3K4me1_NH-A;encode_H3K4me1_Osteobl;encode_H3K4me1_NHEK;encode_H3K4me1_bipolar neuron;encode_H3K4me1_astrocyte;encode_H3K4me1_A549;encode_H…	roadmap_H3K79me2_IMR 90;roadmap_H3K4me1_Fetal Adrenal Gland;roadmap_H3K4me1_IMR 90;roadmap_H4K20me1_IMR 90;roadmap_H3K36me3_neural stem progenitor cell;roadmap_H3K4me1_Fetal Intestine Small;roadmap_H3K27ac_Fetal Intestine Large;roadmap_H3K4me1_Fetal Intestine Large;roadmap_H3K4me1_heart;roadmap_H3K27ac_Fetal Muscle Leg;roadmap_H3K27ac_Fetal Intestine Small;roadmap_H3K27ac_Fetal Adrenal Gland;road…	0	ENCFF610XSK_H3K27ac_Testis_Adult54_ENCODE_GRCh38_Peak_16930		AhR::Arnt_1;Arnt_1;BHLHE40_disc1;BHLHE40_known1;BHLHE40_known2;HIF1::Arnt;Mxi1_disc2;Myc_disc2;Myc_known8;SIRT6_disc1;Zfp161_3		cadd_2.94:deepsea_0:eigen_0:fathmm_0_0:fitcons_0:funseq2_1.111779:gwava_0:remm_0
								Whole_Blood	PPP2CB	1.7473e-73	0.832197	1.75245e-67	encode_H3K79me2_HSMM;encode_H3K79me2_HSMMtube;encode_H4K20me1_Monocytes-CD14+;encode_H3K4me1_A673;encode_H4K20me1_NH-A;encode_H3K4me1_HepG2;encode_H3K4me1_fibroblast of dermis;encode_H3K4me1_NHDF-AD;encode_H3K4me1_NHLF;encode_H3K4me1_fibroblast of lung;encode_H3K4me1_NH-A;encode_H3K4me1_Osteobl;encode_H3K4me1_NHEK;encode_H3K4me1_bipolar neuron;encode_H3K4me1_astrocyte;encode_H3K4me1_A549;encode_H…	roadmap_H3K79me2_IMR 90;roadmap_H3K4me1_Fetal Adrenal Gland;roadmap_H3K4me1_IMR 90;roadmap_H4K20me1_IMR 90;roadmap_H3K36me3_neural stem progenitor cell;roadmap_H3K4me1_Fetal Intestine Small;roadmap_H3K27ac_Fetal Intestine Large;roadmap_H3K4me1_Fetal Intestine Large;roadmap_H3K4me1_heart;roadmap_H3K27ac_Fetal Muscle Leg;roadmap_H3K27ac_Fetal Intestine Small;roadmap_H3K27ac_Fetal Adrenal Gland;road…	0	ENCFF610XSK_H3K27ac_Testis_Adult54_ENCODE_GRCh38_Peak_16930		AhR::Arnt_1;Arnt_1;BHLHE40_disc1;BHLHE40_known1;BHLHE40_known2;HIF1::Arnt;Mxi1_disc2;Myc_disc2;Myc_known8;SIRT6_disc1;Zfp161_3		cadd_2.94:deepsea_0:eigen_0:fathmm_0_0:fitcons_0:funseq2_1.111779:gwava_0:remm_0
rs10955044	chr8_30805545_G_C_b38	0.8911	(G/C)	A;C	0.0338	intronic		Esophagus_Mucosa	PPP2CB	9.9319e-06	-0.186887	0.00426125	encode_H3K79me2_HSMMtube;encode_H4K20me1_Monocytes-CD14+;encode_H3K4me1_A673;encode_H3K4me1_HepG2;encode_H3K4me1_fibroblast of dermis;encode_H3K4me1_NHLF;encode_H3K4me1_fibroblast of lung;encode_H3K4me1_NH-A;encode_H3K4me1_Osteobl;encode_H3K4me1_NHEK;encode_H3K4me1_bipolar neuron;encode_H3K4me1_A549;encode_H3K4me1_keratinocyte;encode_H3K4me1_endothelial cell of umbilical vein;encode_H3K4me1_HUVEC…	roadmap_H3K79me2_IMR 90;roadmap_H3K4me1_Fetal Adrenal Gland;roadmap_H3K4me1_IMR 90;roadmap_H4K20me1_IMR 90;roadmap_H3K36me3_neural stem progenitor cell;roadmap_H3K4me1_Fetal Intestine Small;roadmap_H3K4me1_Fetal Intestine Large;roadmap_H3K27ac_Fetal Intestine Small;roadmap_H3K4me1_Fetal Muscle Leg;roadmap_H3K27ac_Small Intestine;roadmap_H3K79me1_IMR 90;roadmap_H2AK5ac_IMR90;roadmap_H3K27ac_Aorta;…	0	ENCFF610XSK_H3K27ac_Testis_Adult54_ENCODE_GRCh38_Peak_16930;ENCFF316MJM_H3K4me1_Testis_Adult37_ENCODE_GRCh38_Peak_52985;ENCFF300WML_CTCF_Testis_Adult37_ENCODE_GRCh38_.;ENCFF819NRA_H3K27ac_Testis_Adult37_ENCODE_GRCh38_Peak_18596		Smad3_1	7	cadd_0.905;1.049:deepsea_0:eigen_0:fathmm_0_0:fitcons_0:funseq2_0.956393:gwava_0:remm_0
								Muscle_Skeletal	PPP2CB	0.000226559	-0.144532	0.00629059	encode_H3K79me2_HSMMtube;encode_H4K20me1_Monocytes-CD14+;encode_H3K4me1_A673;encode_H3K4me1_HepG2;encode_H3K4me1_fibroblast of dermis;encode_H3K4me1_NHLF;encode_H3K4me1_fibroblast of lung;encode_H3K4me1_NH-A;encode_H3K4me1_Osteobl;encode_H3K4me1_NHEK;encode_H3K4me1_bipolar neuron;encode_H3K4me1_A549;encode_H3K4me1_keratinocyte;encode_H3K4me1_endothelial cell of umbilical vein;encode_H3K4me1_HUVEC…	roadmap_H3K79me2_IMR 90;roadmap_H3K4me1_Fetal Adrenal Gland;roadmap_H3K4me1_IMR 90;roadmap_H4K20me1_IMR 90;roadmap_H3K36me3_neural stem progenitor cell;roadmap_H3K4me1_Fetal Intestine Small;roadmap_H3K4me1_Fetal Intestine Large;roadmap_H3K27ac_Fetal Intestine Small;roadmap_H3K4me1_Fetal Muscle Leg;roadmap_H3K27ac_Small Intestine;roadmap_H3K79me1_IMR 90;roadmap_H2AK5ac_IMR90;roadmap_H3K27ac_Aorta;…	0	ENCFF610XSK_H3K27ac_Testis_Adult54_ENCODE_GRCh38_Peak_16930;ENCFF316MJM_H3K4me1_Testis_Adult37_ENCODE_GRCh38_Peak_52985;ENCFF300WML_CTCF_Testis_Adult37_ENCODE_GRCh38_.;ENCFF819NRA_H3K27ac_Testis_Adult37_ENCODE_GRCh38_Peak_18596		Smad3_1		cadd_0.905;1.049:deepsea_0:eigen_0:fathmm_0_0:fitcons_0:funseq2_0.956393:gwava_0:remm_0
								Whole_Blood	PPP2CB	1.7473e-73	0.832197	1.75245e-67	encode_H3K79me2_HSMMtube;encode_H4K20me1_Monocytes-CD14+;encode_H3K4me1_A673;encode_H3K4me1_HepG2;encode_H3K4me1_fibroblast of dermis;encode_H3K4me1_NHLF;encode_H3K4me1_fibroblast of lung;encode_H3K4me1_NH-A;encode_H3K4me1_Osteobl;encode_H3K4me1_NHEK;encode_H3K4me1_bipolar neuron;encode_H3K4me1_A549;encode_H3K4me1_keratinocyte;encode_H3K4me1_endothelial cell of umbilical vein;encode_H3K4me1_HUVEC…	roadmap_H3K79me2_IMR 90;roadmap_H3K4me1_Fetal Adrenal Gland;roadmap_H3K4me1_IMR 90;roadmap_H4K20me1_IMR 90;roadmap_H3K36me3_neural stem progenitor cell;roadmap_H3K4me1_Fetal Intestine Small;roadmap_H3K4me1_Fetal Intestine Large;roadmap_H3K27ac_Fetal Intestine Small;roadmap_H3K4me1_Fetal Muscle Leg;roadmap_H3K27ac_Small Intestine;roadmap_H3K79me1_IMR 90;roadmap_H2AK5ac_IMR90;roadmap_H3K27ac_Aorta;…	0	ENCFF610XSK_H3K27ac_Testis_Adult54_ENCODE_GRCh38_Peak_16930;ENCFF316MJM_H3K4me1_Testis_Adult37_ENCODE_GRCh38_Peak_52985;ENCFF300WML_CTCF_Testis_Adult37_ENCODE_GRCh38_.;ENCFF819NRA_H3K27ac_Testis_Adult37_ENCODE_GRCh38_Peak_18596		Smad3_1		cadd_0.905;1.049:deepsea_0:eigen_0:fathmm_0_0:fitcons_0:funseq2_0.956393:gwava_0:remm_0
rs4733517	chr8_30808744_G_A_b38	0.8911	(G/A)	A	0.0338	intronic		Cells_Cultured_fibroblasts	ENSG00000279041.1 (novel gene)	3.82048e-05	0.262621	1.81866e-11	encode_H3K79me2_HSMMtube;encode_H4K20me1_Monocytes-CD14+;encode_H3K4me1_HepG2;encode_H3K4me1_A549;encode_H3K79me2_HSMM;encode_H4K20me1_NH-A;encode_H3K4me1_bipolar neuron;encode_H3K4me1_HSMM;encode_H3K4me1_Karpas 422;encode_H3K4me1_skeletal muscle myoblast;encode_H3K4me1_NHEK;encode_H3K4me1_keratinocyte;encode_H3K4me1_HUVEC;encode_H3K4me1_Osteobl;encode_H3K4me1_endothelial cell of umbilical vein;e…	roadmap_H3K4me1_CD4 positive alpha beta T cell;roadmap_H3K4me3_brain;roadmap_H3K27ac_Fetal Intestine Small;roadmap_H3K27ac_Ovary;roadmap_H3K79me2_H9ESC;roadmap_H3K79me2_H1 hESC;roadmap_H3K79me2_H9;roadmap_H3K4me1_HUES6;roadmap_H3K4me1_lung ENCSR465WKM;roadmap_H3K79me1_IMR 90;roadmap_H3K4me3_heart right ventricle;roadmap_H3K36me3_neural stem progenitor cell;roadmap_H3K4me1_heart;roadmap_H4K20me1_I…	regbuild_Promoter_ACTIVE_A549;regbuild_Promoter_ACTIVE_A673;regbuild_Promoter_POISED_Aorta;regbuild_Promoter_INACTIVE_astrocyte;regbuild_Promoter_INACTIVE_B cell ENCSR682AXR;regbuild_Promoter_INACTIVE_B cells (PB) Roadmap;regbuild_Promoter_ACTIVE_bipolar neuron;regbuild_Promoter_ACTIVE_brain;regbuild_Promoter_ACTIVE_cardiac muscle cell;regbuild_Promoter_INACTIVE_CD14 positive monocyte;regbuild_Pr…	ENCFF819NRA_H3K27ac_Testis_Adult37_ENCODE_GRCh38_Peak_26782;ENCFF610XSK_H3K27ac_Testis_Adult54_ENCODE_GRCh38_Peak_690			4	cadd_11.24:deepsea_0:eigen_0:fathmm_0_0:fitcons_0:funseq2_0.956393:gwava_0:remm_0
								Esophagus_Mucosa	PPP2CB	1.72366e-06	-0.217373	0.00426125	encode_H3K79me2_HSMMtube;encode_H4K20me1_Monocytes-CD14+;encode_H3K4me1_HepG2;encode_H3K4me1_A549;encode_H3K79me2_HSMM;encode_H4K20me1_NH-A;encode_H3K4me1_bipolar neuron;encode_H3K4me1_HSMM;encode_H3K4me1_Karpas 422;encode_H3K4me1_skeletal muscle myoblast;encode_H3K4me1_NHEK;encode_H3K4me1_keratinocyte;encode_H3K4me1_HUVEC;encode_H3K4me1_Osteobl;encode_H3K4me1_endothelial cell of umbilical vein;e…	roadmap_H3K4me1_CD4 positive alpha beta T cell;roadmap_H3K4me3_brain;roadmap_H3K27ac_Fetal Intestine Small;roadmap_H3K27ac_Ovary;roadmap_H3K79me2_H9ESC;roadmap_H3K79me2_H1 hESC;roadmap_H3K79me2_H9;roadmap_H3K4me1_HUES6;roadmap_H3K4me1_lung ENCSR465WKM;roadmap_H3K79me1_IMR 90;roadmap_H3K4me3_heart right ventricle;roadmap_H3K36me3_neural stem progenitor cell;roadmap_H3K4me1_heart;roadmap_H4K20me1_I…	regbuild_Promoter_ACTIVE_A549;regbuild_Promoter_ACTIVE_A673;regbuild_Promoter_POISED_Aorta;regbuild_Promoter_INACTIVE_astrocyte;regbuild_Promoter_INACTIVE_B cell ENCSR682AXR;regbuild_Promoter_INACTIVE_B cells (PB) Roadmap;regbuild_Promoter_ACTIVE_bipolar neuron;regbuild_Promoter_ACTIVE_brain;regbuild_Promoter_ACTIVE_cardiac muscle cell;regbuild_Promoter_INACTIVE_CD14 positive monocyte;regbuild_Pr…	ENCFF819NRA_H3K27ac_Testis_Adult37_ENCODE_GRCh38_Peak_26782;ENCFF610XSK_H3K27ac_Testis_Adult54_ENCODE_GRCh38_Peak_690				cadd_11.24:deepsea_0:eigen_0:fathmm_0_0:fitcons_0:funseq2_0.956393:gwava_0:remm_0
								Muscle_Skeletal	PPP2CB	1.7183e-05	-0.177466	0.00629059	encode_H3K79me2_HSMMtube;encode_H4K20me1_Monocytes-CD14+;encode_H3K4me1_HepG2;encode_H3K4me1_A549;encode_H3K79me2_HSMM;encode_H4K20me1_NH-A;encode_H3K4me1_bipolar neuron;encode_H3K4me1_HSMM;encode_H3K4me1_Karpas 422;encode_H3K4me1_skeletal muscle myoblast;encode_H3K4me1_NHEK;encode_H3K4me1_keratinocyte;encode_H3K4me1_HUVEC;encode_H3K4me1_Osteobl;encode_H3K4me1_endothelial cell of umbilical vein;e…	roadmap_H3K4me1_CD4 positive alpha beta T cell;roadmap_H3K4me3_brain;roadmap_H3K27ac_Fetal Intestine Small;roadmap_H3K27ac_Ovary;roadmap_H3K79me2_H9ESC;roadmap_H3K79me2_H1 hESC;roadmap_H3K79me2_H9;roadmap_H3K4me1_HUES6;roadmap_H3K4me1_lung ENCSR465WKM;roadmap_H3K79me1_IMR 90;roadmap_H3K4me3_heart right ventricle;roadmap_H3K36me3_neural stem progenitor cell;roadmap_H3K4me1_heart;roadmap_H4K20me1_I…	regbuild_Promoter_ACTIVE_A549;regbuild_Promoter_ACTIVE_A673;regbuild_Promoter_POISED_Aorta;regbuild_Promoter_INACTIVE_astrocyte;regbuild_Promoter_INACTIVE_B cell ENCSR682AXR;regbuild_Promoter_INACTIVE_B cells (PB) Roadmap;regbuild_Promoter_ACTIVE_bipolar neuron;regbuild_Promoter_ACTIVE_brain;regbuild_Promoter_ACTIVE_cardiac muscle cell;regbuild_Promoter_INACTIVE_CD14 positive monocyte;regbuild_Pr…	ENCFF819NRA_H3K27ac_Testis_Adult37_ENCODE_GRCh38_Peak_26782;ENCFF610XSK_H3K27ac_Testis_Adult54_ENCODE_GRCh38_Peak_690				cadd_11.24:deepsea_0:eigen_0:fathmm_0_0:fitcons_0:funseq2_0.956393:gwava_0:remm_0
								Skin_Sun_Exposed_Lower_leg	PPP2CB	0.00011267	-0.188045	0.0254976	encode_H3K79me2_HSMMtube;encode_H4K20me1_Monocytes-CD14+;encode_H3K4me1_HepG2;encode_H3K4me1_A549;encode_H3K79me2_HSMM;encode_H4K20me1_NH-A;encode_H3K4me1_bipolar neuron;encode_H3K4me1_HSMM;encode_H3K4me1_Karpas 422;encode_H3K4me1_skeletal muscle myoblast;encode_H3K4me1_NHEK;encode_H3K4me1_keratinocyte;encode_H3K4me1_HUVEC;encode_H3K4me1_Osteobl;encode_H3K4me1_endothelial cell of umbilical vein;e…	roadmap_H3K4me1_CD4 positive alpha beta T cell;roadmap_H3K4me3_brain;roadmap_H3K27ac_Fetal Intestine Small;roadmap_H3K27ac_Ovary;roadmap_H3K79me2_H9ESC;roadmap_H3K79me2_H1 hESC;roadmap_H3K79me2_H9;roadmap_H3K4me1_HUES6;roadmap_H3K4me1_lung ENCSR465WKM;roadmap_H3K79me1_IMR 90;roadmap_H3K4me3_heart right ventricle;roadmap_H3K36me3_neural stem progenitor cell;roadmap_H3K4me1_heart;roadmap_H4K20me1_I…	regbuild_Promoter_ACTIVE_A549;regbuild_Promoter_ACTIVE_A673;regbuild_Promoter_POISED_Aorta;regbuild_Promoter_INACTIVE_astrocyte;regbuild_Promoter_INACTIVE_B cell ENCSR682AXR;regbuild_Promoter_INACTIVE_B cells (PB) Roadmap;regbuild_Promoter_ACTIVE_bipolar neuron;regbuild_Promoter_ACTIVE_brain;regbuild_Promoter_ACTIVE_cardiac muscle cell;regbuild_Promoter_INACTIVE_CD14 positive monocyte;regbuild_Pr…	ENCFF819NRA_H3K27ac_Testis_Adult37_ENCODE_GRCh38_Peak_26782;ENCFF610XSK_H3K27ac_Testis_Adult54_ENCODE_GRCh38_Peak_690				cadd_11.24:deepsea_0:eigen_0:fathmm_0_0:fitcons_0:funseq2_0.956393:gwava_0:remm_0
								Whole_Blood	PPP2CB	1.86824e-60	0.822263	1.75245e-67	encode_H3K79me2_HSMMtube;encode_H4K20me1_Monocytes-CD14+;encode_H3K4me1_HepG2;encode_H3K4me1_A549;encode_H3K79me2_HSMM;encode_H4K20me1_NH-A;encode_H3K4me1_bipolar neuron;encode_H3K4me1_HSMM;encode_H3K4me1_Karpas 422;encode_H3K4me1_skeletal muscle myoblast;encode_H3K4me1_NHEK;encode_H3K4me1_keratinocyte;encode_H3K4me1_HUVEC;encode_H3K4me1_Osteobl;encode_H3K4me1_endothelial cell of umbilical vein;e…	roadmap_H3K4me1_CD4 positive alpha beta T cell;roadmap_H3K4me3_brain;roadmap_H3K27ac_Fetal Intestine Small;roadmap_H3K27ac_Ovary;roadmap_H3K79me2_H9ESC;roadmap_H3K79me2_H1 hESC;roadmap_H3K79me2_H9;roadmap_H3K4me1_HUES6;roadmap_H3K4me1_lung ENCSR465WKM;roadmap_H3K79me1_IMR 90;roadmap_H3K4me3_heart right ventricle;roadmap_H3K36me3_neural stem progenitor cell;roadmap_H3K4me1_heart;roadmap_H4K20me1_I…	regbuild_Promoter_ACTIVE_A549;regbuild_Promoter_ACTIVE_A673;regbuild_Promoter_POISED_Aorta;regbuild_Promoter_INACTIVE_astrocyte;regbuild_Promoter_INACTIVE_B cell ENCSR682AXR;regbuild_Promoter_INACTIVE_B cells (PB) Roadmap;regbuild_Promoter_ACTIVE_bipolar neuron;regbuild_Promoter_ACTIVE_brain;regbuild_Promoter_ACTIVE_cardiac muscle cell;regbuild_Promoter_INACTIVE_CD14 positive monocyte;regbuild_Pr…	ENCFF819NRA_H3K27ac_Testis_Adult37_ENCODE_GRCh38_Peak_26782;ENCFF610XSK_H3K27ac_Testis_Adult54_ENCODE_GRCh38_Peak_690				cadd_11.24:deepsea_0:eigen_0:fathmm_0_0:fitcons_0:funseq2_0.956393:gwava_0:remm_0
rs3779649	chr8_30810240_C_T_b38	0.8911	(C/T)	T	0.0338	5 prime UTR variant		Esophagus_Mucosa	PPP2CB	9.06668e-06	-0.187948	0.00426125	encode_H3K79me2_HSMMtube;encode_H4K20me1_Monocytes-CD14+;encode_H3K4me1_HepG2;encode_H3K4me1_A549;encode_H3K79me2_HSMM;encode_H4K20me1_NH-A;encode_H3K4me1_Karpas 422;encode_H3K4me1_NHEK;encode_H3K4me1_keratinocyte;encode_H3K4me1_DND-41;encode_H3K4me1_GM12878;encode_H3K4me1_Monocytes-CD14+;encode_H3K4me1_CD14 positive monocyte;encode_H4K20me1_NHEK;encode_H3K4me1_endothelial cell of umbilical vein;…	roadmap_H3K36me3_neural stem progenitor cell;roadmap_H3K4me1_heart;roadmap_H4K20me1_IMR 90;roadmap_H3K79me2_IMR 90;roadmap_H3K79me2_IMR90;roadmap_H3K4me3_Ovary;roadmap_H3K4me1_IMR 90;roadmap_H3K4me1_CD4 positive alpha beta T cell ENCSR948ZKZ;roadmap_H3K4me1_CD4 positive alpha beta T cell;roadmap_H3K4me1_lung ENCSR465WKM;roadmap_H3K4me1_T cells (PB) Roadmap;roadmap_H3K4me1_common myeloid progenito…	regbuild_Promoter_ACTIVE_HUES64;regbuild_Promoter_INACTIVE_HUVEC;regbuild_Promoter_ACTIVE_HUVEC prol (CB);regbuild_Promoter_INACTIVE_IMR90;regbuild_Promoter_POISED_IMR 90;regbuild_Promoter_ACTIVE_iPS 15b;regbuild_Promoter_ACTIVE_iPS-20b;regbuild_Promoter_ACTIVE_iPS DF 19.11;regbuild_Promoter_ACTIVE_iPS DF 6.9;regbuild_Promoter_INACTIVE_K562;regbuild_Promoter_ACTIVE_Karpas 422;regbuild_Promoter_AC…	ENCFF286DAB_H3K4me3_Testis_Adult37_ENCODE_GRCh38_Peak_5254;ENCFF610XSK_H3K27ac_Testis_Adult54_ENCODE_GRCh38_Peak_690;ENCFF509DBT_H3K4me3_Testis_Adult54_ENCODE_GRCh38_Peak_273;ENCFF819NRA_H3K27ac_Testis_Adult37_ENCODE_GRCh38_Peak_26782		Zbtb12	3a	cadd_5.679:deepsea_0:eigen_0:fathmm_0_0:fitcons_0:funseq2_0.956393:gwava_0:remm_0
								Muscle_Skeletal	PPP2CB	0.000113687	-0.152054	0.00629059	encode_H3K79me2_HSMMtube;encode_H4K20me1_Monocytes-CD14+;encode_H3K4me1_HepG2;encode_H3K4me1_A549;encode_H3K79me2_HSMM;encode_H4K20me1_NH-A;encode_H3K4me1_Karpas 422;encode_H3K4me1_NHEK;encode_H3K4me1_keratinocyte;encode_H3K4me1_DND-41;encode_H3K4me1_GM12878;encode_H3K4me1_Monocytes-CD14+;encode_H3K4me1_CD14 positive monocyte;encode_H4K20me1_NHEK;encode_H3K4me1_endothelial cell of umbilical vein;…	roadmap_H3K36me3_neural stem progenitor cell;roadmap_H3K4me1_heart;roadmap_H4K20me1_IMR 90;roadmap_H3K79me2_IMR 90;roadmap_H3K79me2_IMR90;roadmap_H3K4me3_Ovary;roadmap_H3K4me1_IMR 90;roadmap_H3K4me1_CD4 positive alpha beta T cell ENCSR948ZKZ;roadmap_H3K4me1_CD4 positive alpha beta T cell;roadmap_H3K4me1_lung ENCSR465WKM;roadmap_H3K4me1_T cells (PB) Roadmap;roadmap_H3K4me1_common myeloid progenito…	regbuild_Promoter_ACTIVE_HUES64;regbuild_Promoter_INACTIVE_HUVEC;regbuild_Promoter_ACTIVE_HUVEC prol (CB);regbuild_Promoter_INACTIVE_IMR90;regbuild_Promoter_POISED_IMR 90;regbuild_Promoter_ACTIVE_iPS 15b;regbuild_Promoter_ACTIVE_iPS-20b;regbuild_Promoter_ACTIVE_iPS DF 19.11;regbuild_Promoter_ACTIVE_iPS DF 6.9;regbuild_Promoter_INACTIVE_K562;regbuild_Promoter_ACTIVE_Karpas 422;regbuild_Promoter_AC…	ENCFF286DAB_H3K4me3_Testis_Adult37_ENCODE_GRCh38_Peak_5254;ENCFF610XSK_H3K27ac_Testis_Adult54_ENCODE_GRCh38_Peak_690;ENCFF509DBT_H3K4me3_Testis_Adult54_ENCODE_GRCh38_Peak_273;ENCFF819NRA_H3K27ac_Testis_Adult37_ENCODE_GRCh38_Peak_26782		Zbtb12		cadd_5.679:deepsea_0:eigen_0:fathmm_0_0:fitcons_0:funseq2_0.956393:gwava_0:remm_0
								Whole_Blood	PPP2CB	5.28377e-75	0.841349	1.75245e-67	encode_H3K79me2_HSMMtube;encode_H4K20me1_Monocytes-CD14+;encode_H3K4me1_HepG2;encode_H3K4me1_A549;encode_H3K79me2_HSMM;encode_H4K20me1_NH-A;encode_H3K4me1_Karpas 422;encode_H3K4me1_NHEK;encode_H3K4me1_keratinocyte;encode_H3K4me1_DND-41;encode_H3K4me1_GM12878;encode_H3K4me1_Monocytes-CD14+;encode_H3K4me1_CD14 positive monocyte;encode_H4K20me1_NHEK;encode_H3K4me1_endothelial cell of umbilical vein;…	roadmap_H3K36me3_neural stem progenitor cell;roadmap_H3K4me1_heart;roadmap_H4K20me1_IMR 90;roadmap_H3K79me2_IMR 90;roadmap_H3K79me2_IMR90;roadmap_H3K4me3_Ovary;roadmap_H3K4me1_IMR 90;roadmap_H3K4me1_CD4 positive alpha beta T cell ENCSR948ZKZ;roadmap_H3K4me1_CD4 positive alpha beta T cell;roadmap_H3K4me1_lung ENCSR465WKM;roadmap_H3K4me1_T cells (PB) Roadmap;roadmap_H3K4me1_common myeloid progenito…	regbuild_Promoter_ACTIVE_HUES64;regbuild_Promoter_INACTIVE_HUVEC;regbuild_Promoter_ACTIVE_HUVEC prol (CB);regbuild_Promoter_INACTIVE_IMR90;regbuild_Promoter_POISED_IMR 90;regbuild_Promoter_ACTIVE_iPS 15b;regbuild_Promoter_ACTIVE_iPS-20b;regbuild_Promoter_ACTIVE_iPS DF 19.11;regbuild_Promoter_ACTIVE_iPS DF 6.9;regbuild_Promoter_INACTIVE_K562;regbuild_Promoter_ACTIVE_Karpas 422;regbuild_Promoter_AC…	ENCFF286DAB_H3K4me3_Testis_Adult37_ENCODE_GRCh38_Peak_5254;ENCFF610XSK_H3K27ac_Testis_Adult54_ENCODE_GRCh38_Peak_690;ENCFF509DBT_H3K4me3_Testis_Adult54_ENCODE_GRCh38_Peak_273;ENCFF819NRA_H3K27ac_Testis_Adult37_ENCODE_GRCh38_Peak_26782		Zbtb12		cadd_5.679:deepsea_0:eigen_0:fathmm_0_0:fitcons_0:funseq2_0.956393:gwava_0:remm_0
								Cells_Cultured_fibroblasts	ENSG00000279041.1 (novel gene)	3.82048e-05	0.262621	1.81866e-11	encode_H3K36me3_CD14 positive monocyte;encode_H3K36me3_Monocytes-CD14+;encode_H3K36me3_bipolar neuron;encode_H3K36me3_A549;encode_H3K36me3_Osteobl;encode_H3K36me3_HSMM;encode_H3K36me3_skeletal muscle myoblast;encode_H3K36me3_HSMMtube;encode_H3K36me3_myotube;encode_H3K36me3_HMEC;encode_H3K36me3_mammary epithelial cell;encode_H3K36me3_NH-A;encode_H3K36me3_Karpas 422;encode_H3K36me3_A673;encode_H3K3…	roadmap_H3K36me3_common myeloid progenitor CD34 positive;roadmap_H3K36me3_Fetal Adrenal Gland;roadmap_H3K36me3_neural stem progenitor cell;roadmap_H3K36me3_common myeloid progenitor CD34 positive ENCSR337XXD 1;roadmap_H3K36me3_Fetal Intestine Small;roadmap_H3K36me3_common myeloid progenitor CD34 positive ENCSR722JRY;roadmap_H3K36me3_iPS-20b;roadmap_H3K36me3_Monocytes-CD14+ (PB) Roadmap;roadmap_H3…	0	0		BCL_disc7;Ets_disc5;NRSF_disc3;Sin3Ak-20_disc4		cadd_9.009;8.841:deepsea_0:eigen_0:fathmm_0_0:fitcons_0:funseq2_1.111779:gwava_0:remm_0
								Esophagus_Mucosa	PPP2CB	1.95756e-06	-0.21576	0.00426125	encode_H3K36me3_CD14 positive monocyte;encode_H3K36me3_Monocytes-CD14+;encode_H3K36me3_bipolar neuron;encode_H3K36me3_A549;encode_H3K36me3_Osteobl;encode_H3K36me3_HSMM;encode_H3K36me3_skeletal muscle myoblast;encode_H3K36me3_HSMMtube;encode_H3K36me3_myotube;encode_H3K36me3_HMEC;encode_H3K36me3_mammary epithelial cell;encode_H3K36me3_NH-A;encode_H3K36me3_Karpas 422;encode_H3K36me3_A673;encode_H3K3…	roadmap_H3K36me3_common myeloid progenitor CD34 positive;roadmap_H3K36me3_Fetal Adrenal Gland;roadmap_H3K36me3_neural stem progenitor cell;roadmap_H3K36me3_common myeloid progenitor CD34 positive ENCSR337XXD 1;roadmap_H3K36me3_Fetal Intestine Small;roadmap_H3K36me3_common myeloid progenitor CD34 positive ENCSR722JRY;roadmap_H3K36me3_iPS-20b;roadmap_H3K36me3_Monocytes-CD14+ (PB) Roadmap;roadmap_H3…	0	0		BCL_disc7;Ets_disc5;NRSF_disc3;Sin3Ak-20_disc4		cadd_9.009;8.841:deepsea_0:eigen_0:fathmm_0_0:fitcons_0:funseq2_1.111779:gwava_0:remm_0
								Muscle_Skeletal	PPP2CB	3.93845e-05	-0.168663	0.00629059	encode_H3K36me3_CD14 positive monocyte;encode_H3K36me3_Monocytes-CD14+;encode_H3K36me3_bipolar neuron;encode_H3K36me3_A549;encode_H3K36me3_Osteobl;encode_H3K36me3_HSMM;encode_H3K36me3_skeletal muscle myoblast;encode_H3K36me3_HSMMtube;encode_H3K36me3_myotube;encode_H3K36me3_HMEC;encode_H3K36me3_mammary epithelial cell;encode_H3K36me3_NH-A;encode_H3K36me3_Karpas 422;encode_H3K36me3_A673;encode_H3K3…	roadmap_H3K36me3_common myeloid progenitor CD34 positive;roadmap_H3K36me3_Fetal Adrenal Gland;roadmap_H3K36me3_neural stem progenitor cell;roadmap_H3K36me3_common myeloid progenitor CD34 positive ENCSR337XXD 1;roadmap_H3K36me3_Fetal Intestine Small;roadmap_H3K36me3_common myeloid progenitor CD34 positive ENCSR722JRY;roadmap_H3K36me3_iPS-20b;roadmap_H3K36me3_Monocytes-CD14+ (PB) Roadmap;roadmap_H3…	0	0		BCL_disc7;Ets_disc5;NRSF_disc3;Sin3Ak-20_disc4		cadd_9.009;8.841:deepsea_0:eigen_0:fathmm_0_0:fitcons_0:funseq2_1.111779:gwava_0:remm_0
								Skin_Sun_Exposed_Lower_leg	PPP2CB	0.000119825	-0.185273	0.0254976	encode_H3K36me3_CD14 positive monocyte;encode_H3K36me3_Monocytes-CD14+;encode_H3K36me3_bipolar neuron;encode_H3K36me3_A549;encode_H3K36me3_Osteobl;encode_H3K36me3_HSMM;encode_H3K36me3_skeletal muscle myoblast;encode_H3K36me3_HSMMtube;encode_H3K36me3_myotube;encode_H3K36me3_HMEC;encode_H3K36me3_mammary epithelial cell;encode_H3K36me3_NH-A;encode_H3K36me3_Karpas 422;encode_H3K36me3_A673;encode_H3K3…	roadmap_H3K36me3_common myeloid progenitor CD34 positive;roadmap_H3K36me3_Fetal Adrenal Gland;roadmap_H3K36me3_neural stem progenitor cell;roadmap_H3K36me3_common myeloid progenitor CD34 positive ENCSR337XXD 1;roadmap_H3K36me3_Fetal Intestine Small;roadmap_H3K36me3_common myeloid progenitor CD34 positive ENCSR722JRY;roadmap_H3K36me3_iPS-20b;roadmap_H3K36me3_Monocytes-CD14+ (PB) Roadmap;roadmap_H3…	0	0		BCL_disc7;Ets_disc5;NRSF_disc3;Sin3Ak-20_disc4		cadd_9.009;8.841:deepsea_0:eigen_0:fathmm_0_0:fitcons_0:funseq2_1.111779:gwava_0:remm_0
								Whole_Blood	PPP2CB	3.79035e-59	0.812147	1.75245e-67	encode_H3K36me3_CD14 positive monocyte;encode_H3K36me3_Monocytes-CD14+;encode_H3K36me3_bipolar neuron;encode_H3K36me3_A549;encode_H3K36me3_Osteobl;encode_H3K36me3_HSMM;encode_H3K36me3_skeletal muscle myoblast;encode_H3K36me3_HSMMtube;encode_H3K36me3_myotube;encode_H3K36me3_HMEC;encode_H3K36me3_mammary epithelial cell;encode_H3K36me3_NH-A;encode_H3K36me3_Karpas 422;encode_H3K36me3_A673;encode_H3K3…	roadmap_H3K36me3_common myeloid progenitor CD34 positive;roadmap_H3K36me3_Fetal Adrenal Gland;roadmap_H3K36me3_neural stem progenitor cell;roadmap_H3K36me3_common myeloid progenitor CD34 positive ENCSR337XXD 1;roadmap_H3K36me3_Fetal Intestine Small;roadmap_H3K36me3_common myeloid progenitor CD34 positive ENCSR722JRY;roadmap_H3K36me3_iPS-20b;roadmap_H3K36me3_Monocytes-CD14+ (PB) Roadmap;roadmap_H3…	0	0		BCL_disc7;Ets_disc5;NRSF_disc3;Sin3Ak-20_disc4		cadd_9.009;8.841:deepsea_0:eigen_0:fathmm_0_0:fitcons_0:funseq2_1.111779:gwava_0:remm_0
rs4733201	chr8_30812874_G_T_b38	0.9182	(G/T)	T	0.0348	5 prime UTR variant		Esophagus_Mucosa	PPP2CB	9.06668e-06	-0.187948	0.00426125	encode_DNase1_NHLF;encode_CTCF_NHEK;encode_HCFC1_HeLa-S3;encode_Max_SK N SH;encode_CTCF_fibroblast of lung;encode_CTCF_NHLF;encode_DNase1_PC 9;encode_CTCF_A549;encode_ATF3_HCT116;encode_IRF2_K562;encode_CEBPB_HCT116;encode_SP1_HCT116;encode_DNase1_NH-A;encode_DNase1_cardiac muscle cell;encode_REST_SK N SH;encode_ELF1_HepG2;encode_TBP_HeLa-S3;encode_TAF1_HeLa-S3;encode_MYC_endothelial cell of umbi…	roadmap_H3K4me3_neural stem progenitor cell;roadmap_H3K4me3_Fetal Intestine Small;roadmap_H3K4me3_common myeloid progenitor CD34 positive;roadmap_H3K27ac_Fetal Stomach;roadmap_H3K4me3_common myeloid progenitor CD34 positive ENCSR337XXD 1;roadmap_H3K4ac_H1-trophoblast;roadmap_H3K4me3_esophagus;roadmap_H3K27ac_Right Atrium;roadmap_H3K4me3_H1 hESC;roadmap_H3K4me3_Left Ventricle;roadmap_H3K4me3_iPS D…	regbuild_Promoter_ACTIVE_A549;regbuild_Promoter_ACTIVE_A673;regbuild_Promoter_POISED_Aorta;regbuild_Promoter_INACTIVE_astrocyte;regbuild_Promoter_INACTIVE_B cell ENCSR682AXR;regbuild_Promoter_INACTIVE_B cells (PB) Roadmap;regbuild_Promoter_ACTIVE_bipolar neuron;regbuild_Promoter_ACTIVE_brain;regbuild_Promoter_ACTIVE_cardiac muscle cell;regbuild_Promoter_INACTIVE_CD14 positive monocyte;regbuild_Pr…	ENCFF300WML_CTCF_Testis_Adult37_ENCODE_GRCh38_.;ENCFF323BCL_DNase-seq_Testis_Adult37_ENCODE_GRCh38_.;ENCFF286DAB_H3K4me3_Testis_Adult37_ENCODE_GRCh38_Peak_5254;ENCFF559LDF_CTCF_Testis_Adult54_ENCODE_GRCh38_.;ENCFF509DBT_H3K4me3_Testis_Adult54_ENCODE_GRCh38_Peak_273;ENCFF535DHF_POLR2A_Testis_Adult54_ENCODE_GRCh38_.;ENCFF651APG_POLR2A_Testis_Adult54_ENCODE_GRCh38_.;ENCFF767LMP_CTCF_Testis_Adult37_E…	TAF1, CFOS, BCLAF1, EGR1, PAX5C20, GATA2, ELK4, POL2B, CEBPB, POL2, CTCF, RAD21, SMC3, YY1, ZNF143, POL2S2, ELF1, FOSL2, TBP, CCNT2, CMYC, E2F6, GABP, HEY1, HMGN3, JUNB, MAX, POL24H8, NFKB, JUND,CJUN	E2F_known2;Ets_known7	2a	cadd_21.9:deepsea_0:eigen_0:fathmm_0_0:fitcons_0:funseq2_1.753642:gwava_0:remm_0
								Muscle_Skeletal	PPP2CB	6.80621e-05	-0.156002	0.00629059	encode_DNase1_NHLF;encode_CTCF_NHEK;encode_HCFC1_HeLa-S3;encode_Max_SK N SH;encode_CTCF_fibroblast of lung;encode_CTCF_NHLF;encode_DNase1_PC 9;encode_CTCF_A549;encode_ATF3_HCT116;encode_IRF2_K562;encode_CEBPB_HCT116;encode_SP1_HCT116;encode_DNase1_NH-A;encode_DNase1_cardiac muscle cell;encode_REST_SK N SH;encode_ELF1_HepG2;encode_TBP_HeLa-S3;encode_TAF1_HeLa-S3;encode_MYC_endothelial cell of umbi…	roadmap_H3K4me3_neural stem progenitor cell;roadmap_H3K4me3_Fetal Intestine Small;roadmap_H3K4me3_common myeloid progenitor CD34 positive;roadmap_H3K27ac_Fetal Stomach;roadmap_H3K4me3_common myeloid progenitor CD34 positive ENCSR337XXD 1;roadmap_H3K4ac_H1-trophoblast;roadmap_H3K4me3_esophagus;roadmap_H3K27ac_Right Atrium;roadmap_H3K4me3_H1 hESC;roadmap_H3K4me3_Left Ventricle;roadmap_H3K4me3_iPS D…	regbuild_Promoter_ACTIVE_A549;regbuild_Promoter_ACTIVE_A673;regbuild_Promoter_POISED_Aorta;regbuild_Promoter_INACTIVE_astrocyte;regbuild_Promoter_INACTIVE_B cell ENCSR682AXR;regbuild_Promoter_INACTIVE_B cells (PB) Roadmap;regbuild_Promoter_ACTIVE_bipolar neuron;regbuild_Promoter_ACTIVE_brain;regbuild_Promoter_ACTIVE_cardiac muscle cell;regbuild_Promoter_INACTIVE_CD14 positive monocyte;regbuild_Pr…	ENCFF300WML_CTCF_Testis_Adult37_ENCODE_GRCh38_.;ENCFF323BCL_DNase-seq_Testis_Adult37_ENCODE_GRCh38_.;ENCFF286DAB_H3K4me3_Testis_Adult37_ENCODE_GRCh38_Peak_5254;ENCFF559LDF_CTCF_Testis_Adult54_ENCODE_GRCh38_.;ENCFF509DBT_H3K4me3_Testis_Adult54_ENCODE_GRCh38_Peak_273;ENCFF535DHF_POLR2A_Testis_Adult54_ENCODE_GRCh38_.;ENCFF651APG_POLR2A_Testis_Adult54_ENCODE_GRCh38_.;ENCFF767LMP_CTCF_Testis_Adult37_E…		E2F_known2;Ets_known7		cadd_21.9:deepsea_0:eigen_0:fathmm_0_0:fitcons_0:funseq2_1.753642:gwava_0:remm_0
								Whole_Blood	PPP2CB	1.34457e-76	0.844799	1.75245e-67	encode_DNase1_NHLF;encode_CTCF_NHEK;encode_HCFC1_HeLa-S3;encode_Max_SK N SH;encode_CTCF_fibroblast of lung;encode_CTCF_NHLF;encode_DNase1_PC 9;encode_CTCF_A549;encode_ATF3_HCT116;encode_IRF2_K562;encode_CEBPB_HCT116;encode_SP1_HCT116;encode_DNase1_NH-A;encode_DNase1_cardiac muscle cell;encode_REST_SK N SH;encode_ELF1_HepG2;encode_TBP_HeLa-S3;encode_TAF1_HeLa-S3;encode_MYC_endothelial cell of umbi…	roadmap_H3K4me3_neural stem progenitor cell;roadmap_H3K4me3_Fetal Intestine Small;roadmap_H3K4me3_common myeloid progenitor CD34 positive;roadmap_H3K27ac_Fetal Stomach;roadmap_H3K4me3_common myeloid progenitor CD34 positive ENCSR337XXD 1;roadmap_H3K4ac_H1-trophoblast;roadmap_H3K4me3_esophagus;roadmap_H3K27ac_Right Atrium;roadmap_H3K4me3_H1 hESC;roadmap_H3K4me3_Left Ventricle;roadmap_H3K4me3_iPS D…	regbuild_Promoter_ACTIVE_A549;regbuild_Promoter_ACTIVE_A673;regbuild_Promoter_POISED_Aorta;regbuild_Promoter_INACTIVE_astrocyte;regbuild_Promoter_INACTIVE_B cell ENCSR682AXR;regbuild_Promoter_INACTIVE_B cells (PB) Roadmap;regbuild_Promoter_ACTIVE_bipolar neuron;regbuild_Promoter_ACTIVE_brain;regbuild_Promoter_ACTIVE_cardiac muscle cell;regbuild_Promoter_INACTIVE_CD14 positive monocyte;regbuild_Pr…	ENCFF300WML_CTCF_Testis_Adult37_ENCODE_GRCh38_.;ENCFF323BCL_DNase-seq_Testis_Adult37_ENCODE_GRCh38_.;ENCFF286DAB_H3K4me3_Testis_Adult37_ENCODE_GRCh38_Peak_5254;ENCFF559LDF_CTCF_Testis_Adult54_ENCODE_GRCh38_.;ENCFF509DBT_H3K4me3_Testis_Adult54_ENCODE_GRCh38_Peak_273;ENCFF535DHF_POLR2A_Testis_Adult54_ENCODE_GRCh38_.;ENCFF651APG_POLR2A_Testis_Adult54_ENCODE_GRCh38_.;ENCFF767LMP_CTCF_Testis_Adult37_E…		E2F_known2;Ets_known7		cadd_21.9:deepsea_0:eigen_0:fathmm_0_0:fitcons_0:funseq2_1.753642:gwava_0:remm_0
rs1585271505	chr8_30822507_A_T_b38	1	(A/T)	T	0.0378														0	cadd_0:deepsea_0:eigen_0:fathmm_0_0:fitcons_0:funseq2_0:gwava_0:remm_0
rs1074246	chr8_30825408_A_G_b38	1	(A/G)	C;G	0.0378			Esophagus_Mucosa	PPP2CB	7.15913e-06	-0.195761	0.00426125	encode_H3K27me3_A549;encode_H3K27me3_myotube;encode_H3K27me3_HSMMtube;encode_H3K27me3_B cell ENCSR682AXR;encode_H3K27me3_fibroblast of dermis	roadmap_H3K27me3_B cells (PB) Roadmap	regbuild_Promoter Flanking Region_INACTIVE_HUES48;regbuild_Promoter Flanking Region_INACTIVE_HUES6;regbuild_Promoter Flanking Region_INACTIVE_HUES64;regbuild_Promoter Flanking Region_INACTIVE_HUVEC;regbuild_Promoter Flanking Region_INACTIVE_HUVEC prol (CB);regbuild_Promoter Flanking Region_REPRESSED_IMR90;regbuild_Promoter Flanking Region_REPRESSED_IMR 90;regbuild_Promoter Flanking Region_INACTIV…	0		SIX5_known2	7	cadd_3.191;2.91:deepsea_0:eigen_0:fathmm_0_0:fitcons_0:funseq2_0:gwava_0:remm_0
								Muscle_Skeletal	PPP2CB	4.6927e-05	-0.163048	0.00629059	encode_H3K27me3_A549;encode_H3K27me3_myotube;encode_H3K27me3_HSMMtube;encode_H3K27me3_B cell ENCSR682AXR;encode_H3K27me3_fibroblast of dermis	roadmap_H3K27me3_B cells (PB) Roadmap	regbuild_Promoter Flanking Region_INACTIVE_HUES48;regbuild_Promoter Flanking Region_INACTIVE_HUES6;regbuild_Promoter Flanking Region_INACTIVE_HUES64;regbuild_Promoter Flanking Region_INACTIVE_HUVEC;regbuild_Promoter Flanking Region_INACTIVE_HUVEC prol (CB);regbuild_Promoter Flanking Region_REPRESSED_IMR90;regbuild_Promoter Flanking Region_REPRESSED_IMR 90;regbuild_Promoter Flanking Region_INACTIV…	0		SIX5_known2		cadd_3.191;2.91:deepsea_0:eigen_0:fathmm_0_0:fitcons_0:funseq2_0:gwava_0:remm_0
								Skin_Sun_Exposed_Lower_leg	PPP2CB	0.000179767	-0.173825	0.0254976	encode_H3K27me3_A549;encode_H3K27me3_myotube;encode_H3K27me3_HSMMtube;encode_H3K27me3_B cell ENCSR682AXR;encode_H3K27me3_fibroblast of dermis	roadmap_H3K27me3_B cells (PB) Roadmap	regbuild_Promoter Flanking Region_INACTIVE_HUES48;regbuild_Promoter Flanking Region_INACTIVE_HUES6;regbuild_Promoter Flanking Region_INACTIVE_HUES64;regbuild_Promoter Flanking Region_INACTIVE_HUVEC;regbuild_Promoter Flanking Region_INACTIVE_HUVEC prol (CB);regbuild_Promoter Flanking Region_REPRESSED_IMR90;regbuild_Promoter Flanking Region_REPRESSED_IMR 90;regbuild_Promoter Flanking Region_INACTIV…	0		SIX5_known2		cadd_3.191;2.91:deepsea_0:eigen_0:fathmm_0_0:fitcons_0:funseq2_0:gwava_0:remm_0
								Whole_Blood	PPP2CB	5.90832e-64	0.807519	1.75245e-67	encode_H3K27me3_A549;encode_H3K27me3_myotube;encode_H3K27me3_HSMMtube;encode_H3K27me3_B cell ENCSR682AXR;encode_H3K27me3_fibroblast of dermis	roadmap_H3K27me3_B cells (PB) Roadmap	regbuild_Promoter Flanking Region_INACTIVE_HUES48;regbuild_Promoter Flanking Region_INACTIVE_HUES6;regbuild_Promoter Flanking Region_INACTIVE_HUES64;regbuild_Promoter Flanking Region_INACTIVE_HUVEC;regbuild_Promoter Flanking Region_INACTIVE_HUVEC prol (CB);regbuild_Promoter Flanking Region_REPRESSED_IMR90;regbuild_Promoter Flanking Region_REPRESSED_IMR 90;regbuild_Promoter Flanking Region_INACTIV…	0		SIX5_known2		cadd_3.191;2.91:deepsea_0:eigen_0:fathmm_0_0:fitcons_0:funseq2_0:gwava_0:remm_0
rs74673328	chr8_30828696_C_T_b38	1	(C/T)	T	0.0378			Esophagus_Mucosa	PPP2CB	3.11089e-06	-0.21037	0.00426125	encode_H3K27me3_myotube;encode_H3K27me3_SK N SH	roadmap_H3K27me3_IMR 90;roadmap_H3K27me3_Fetal Muscle Leg;roadmap_H3K27me3_T cells (PB) Roadmap;roadmap_H3K36me3_iPS DF 19.11;roadmap_H3K27ac_Fetal Stomach;roadmap_H3K4me1_iPS DF 19.11;roadmap_H3K27me3_sigmoid colon;roadmap_H3K4me1_H1-mesenchymal;roadmap_H3K14ac_H9;roadmap_H2AK5ac_H1-neuronal progenitor	regbuild_Promoter Flanking Region_REPRESSED_A549;regbuild_Promoter Flanking Region_REPRESSED_A673;regbuild_Promoter Flanking Region_INACTIVE_Aorta;regbuild_Promoter Flanking Region_INACTIVE_astrocyte;regbuild_Promoter Flanking Region_REPRESSED_B cell ENCSR682AXR;regbuild_Promoter Flanking Region_INACTIVE_B cells (PB) Roadmap;regbuild_Promoter Flanking Region_INACTIVE_bipolar neuron;regbuild_Promo…	0			4	cadd_2.417:deepsea_0:eigen_0:fathmm_0_0:fitcons_0:funseq2_0:gwava_0:remm_0
								Muscle_Skeletal	PPP2CB	2.51532e-05	-0.174584	0.00629059	encode_H3K27me3_myotube;encode_H3K27me3_SK N SH	roadmap_H3K27me3_IMR 90;roadmap_H3K27me3_Fetal Muscle Leg;roadmap_H3K27me3_T cells (PB) Roadmap;roadmap_H3K36me3_iPS DF 19.11;roadmap_H3K27ac_Fetal Stomach;roadmap_H3K4me1_iPS DF 19.11;roadmap_H3K27me3_sigmoid colon;roadmap_H3K4me1_H1-mesenchymal;roadmap_H3K14ac_H9;roadmap_H2AK5ac_H1-neuronal progenitor	regbuild_Promoter Flanking Region_REPRESSED_A549;regbuild_Promoter Flanking Region_REPRESSED_A673;regbuild_Promoter Flanking Region_INACTIVE_Aorta;regbuild_Promoter Flanking Region_INACTIVE_astrocyte;regbuild_Promoter Flanking Region_REPRESSED_B cell ENCSR682AXR;regbuild_Promoter Flanking Region_INACTIVE_B cells (PB) Roadmap;regbuild_Promoter Flanking Region_INACTIVE_bipolar neuron;regbuild_Promo…	0				cadd_2.417:deepsea_0:eigen_0:fathmm_0_0:fitcons_0:funseq2_0:gwava_0:remm_0
								Skin_Sun_Exposed_Lower_leg	PPP2CB	0.000143693	-0.184216	0.0254976	encode_H3K27me3_myotube;encode_H3K27me3_SK N SH	roadmap_H3K27me3_IMR 90;roadmap_H3K27me3_Fetal Muscle Leg;roadmap_H3K27me3_T cells (PB) Roadmap;roadmap_H3K36me3_iPS DF 19.11;roadmap_H3K27ac_Fetal Stomach;roadmap_H3K4me1_iPS DF 19.11;roadmap_H3K27me3_sigmoid colon;roadmap_H3K4me1_H1-mesenchymal;roadmap_H3K14ac_H9;roadmap_H2AK5ac_H1-neuronal progenitor	regbuild_Promoter Flanking Region_REPRESSED_A549;regbuild_Promoter Flanking Region_REPRESSED_A673;regbuild_Promoter Flanking Region_INACTIVE_Aorta;regbuild_Promoter Flanking Region_INACTIVE_astrocyte;regbuild_Promoter Flanking Region_REPRESSED_B cell ENCSR682AXR;regbuild_Promoter Flanking Region_INACTIVE_B cells (PB) Roadmap;regbuild_Promoter Flanking Region_INACTIVE_bipolar neuron;regbuild_Promo…	0				cadd_2.417:deepsea_0:eigen_0:fathmm_0_0:fitcons_0:funseq2_0:gwava_0:remm_0
								Whole_Blood	PPP2CB	2.30357e-55	0.794797	1.75245e-67	encode_H3K27me3_myotube;encode_H3K27me3_SK N SH	roadmap_H3K27me3_IMR 90;roadmap_H3K27me3_Fetal Muscle Leg;roadmap_H3K27me3_T cells (PB) Roadmap;roadmap_H3K36me3_iPS DF 19.11;roadmap_H3K27ac_Fetal Stomach;roadmap_H3K4me1_iPS DF 19.11;roadmap_H3K27me3_sigmoid colon;roadmap_H3K4me1_H1-mesenchymal;roadmap_H3K14ac_H9;roadmap_H2AK5ac_H1-neuronal progenitor	regbuild_Promoter Flanking Region_REPRESSED_A549;regbuild_Promoter Flanking Region_REPRESSED_A673;regbuild_Promoter Flanking Region_INACTIVE_Aorta;regbuild_Promoter Flanking Region_INACTIVE_astrocyte;regbuild_Promoter Flanking Region_REPRESSED_B cell ENCSR682AXR;regbuild_Promoter Flanking Region_INACTIVE_B cells (PB) Roadmap;regbuild_Promoter Flanking Region_INACTIVE_bipolar neuron;regbuild_Promo…	0				cadd_2.417:deepsea_0:eigen_0:fathmm_0_0:fitcons_0:funseq2_0:gwava_0:remm_0
rs2042506	chr8_30836275_C_T_b38	0.9734	(C/T)	T	0.0388	intronic		Esophagus_Mucosa	PPP2CB	7.15913e-06	-0.195761	0.00426125	encode_H3K27me3_myotube;encode_H3K27me3_HSMMtube;encode_CEBPB_K562;encode_H3K27me3_Monocytes-CD14+;encode_H3K27me3_CD14 positive monocyte	roadmap_H3K27me3_T cells (PB) Roadmap;roadmap_H3K36me3_H1-mesenchymal;roadmap_H3K27me3_IMR 90;roadmap_H3K9me3_iPS DF 19.11;roadmap_H3K4me1_H1-mesenchymal;roadmap_H3K27ac_Monocytes-CD14+ (PB) Roadmap;roadmap_H3K27me3_Fetal Thymus;roadmap_H4K8ac_H1-mesenchymal;roadmap_H3K79me1_H1-mesenchymal	regbuild_Promoter Flanking Region_REPRESSED_A549;regbuild_Promoter Flanking Region_INACTIVE_A673;regbuild_Promoter Flanking Region_REPRESSED_Aorta;regbuild_Promoter Flanking Region_INACTIVE_astrocyte;regbuild_Promoter Flanking Region_REPRESSED_B cell ENCSR682AXR;regbuild_Promoter Flanking Region_INACTIVE_B cells (PB) Roadmap;regbuild_Promoter Flanking Region_INACTIVE_bipolar neuron;regbuild_Promo…	0	CEBPB	Zbtb3	3a	cadd_1.488:deepsea_0:eigen_0:fathmm_0_0:fitcons_0:funseq2_0.166865:gwava_0:remm_0
								Muscle_Skeletal	PPP2CB	7.93844e-05	-0.159106	0.00629059	encode_H3K27me3_myotube;encode_H3K27me3_HSMMtube;encode_CEBPB_K562;encode_H3K27me3_Monocytes-CD14+;encode_H3K27me3_CD14 positive monocyte	roadmap_H3K27me3_T cells (PB) Roadmap;roadmap_H3K36me3_H1-mesenchymal;roadmap_H3K27me3_IMR 90;roadmap_H3K9me3_iPS DF 19.11;roadmap_H3K4me1_H1-mesenchymal;roadmap_H3K27ac_Monocytes-CD14+ (PB) Roadmap;roadmap_H3K27me3_Fetal Thymus;roadmap_H4K8ac_H1-mesenchymal;roadmap_H3K79me1_H1-mesenchymal	regbuild_Promoter Flanking Region_REPRESSED_A549;regbuild_Promoter Flanking Region_INACTIVE_A673;regbuild_Promoter Flanking Region_REPRESSED_Aorta;regbuild_Promoter Flanking Region_INACTIVE_astrocyte;regbuild_Promoter Flanking Region_REPRESSED_B cell ENCSR682AXR;regbuild_Promoter Flanking Region_INACTIVE_B cells (PB) Roadmap;regbuild_Promoter Flanking Region_INACTIVE_bipolar neuron;regbuild_Promo…	0		Zbtb3		cadd_1.488:deepsea_0:eigen_0:fathmm_0_0:fitcons_0:funseq2_0.166865:gwava_0:remm_0
								Skin_Sun_Exposed_Lower_leg	PPP2CB	9.05736e-05	-0.182605	0.0254976	encode_H3K27me3_myotube;encode_H3K27me3_HSMMtube;encode_CEBPB_K562;encode_H3K27me3_Monocytes-CD14+;encode_H3K27me3_CD14 positive monocyte	roadmap_H3K27me3_T cells (PB) Roadmap;roadmap_H3K36me3_H1-mesenchymal;roadmap_H3K27me3_IMR 90;roadmap_H3K9me3_iPS DF 19.11;roadmap_H3K4me1_H1-mesenchymal;roadmap_H3K27ac_Monocytes-CD14+ (PB) Roadmap;roadmap_H3K27me3_Fetal Thymus;roadmap_H4K8ac_H1-mesenchymal;roadmap_H3K79me1_H1-mesenchymal	regbuild_Promoter Flanking Region_REPRESSED_A549;regbuild_Promoter Flanking Region_INACTIVE_A673;regbuild_Promoter Flanking Region_REPRESSED_Aorta;regbuild_Promoter Flanking Region_INACTIVE_astrocyte;regbuild_Promoter Flanking Region_REPRESSED_B cell ENCSR682AXR;regbuild_Promoter Flanking Region_INACTIVE_B cells (PB) Roadmap;regbuild_Promoter Flanking Region_INACTIVE_bipolar neuron;regbuild_Promo…	0		Zbtb3		cadd_1.488:deepsea_0:eigen_0:fathmm_0_0:fitcons_0:funseq2_0.166865:gwava_0:remm_0
								Whole_Blood	PPP2CB	1.22484e-62	0.804599	1.75245e-67	encode_H3K27me3_myotube;encode_H3K27me3_HSMMtube;encode_CEBPB_K562;encode_H3K27me3_Monocytes-CD14+;encode_H3K27me3_CD14 positive monocyte	roadmap_H3K27me3_T cells (PB) Roadmap;roadmap_H3K36me3_H1-mesenchymal;roadmap_H3K27me3_IMR 90;roadmap_H3K9me3_iPS DF 19.11;roadmap_H3K4me1_H1-mesenchymal;roadmap_H3K27ac_Monocytes-CD14+ (PB) Roadmap;roadmap_H3K27me3_Fetal Thymus;roadmap_H4K8ac_H1-mesenchymal;roadmap_H3K79me1_H1-mesenchymal	regbuild_Promoter Flanking Region_REPRESSED_A549;regbuild_Promoter Flanking Region_INACTIVE_A673;regbuild_Promoter Flanking Region_REPRESSED_Aorta;regbuild_Promoter Flanking Region_INACTIVE_astrocyte;regbuild_Promoter Flanking Region_REPRESSED_B cell ENCSR682AXR;regbuild_Promoter Flanking Region_INACTIVE_B cells (PB) Roadmap;regbuild_Promoter Flanking Region_INACTIVE_bipolar neuron;regbuild_Promo…	0		Zbtb3		cadd_1.488:deepsea_0:eigen_0:fathmm_0_0:fitcons_0:funseq2_0.166865:gwava_0:remm_0
rs1362912	chr8_30845475_A_G_b38	1	(A/G)	G	0.0378	coding		Esophagus_Mucosa	PPP2CB	3.41667e-06	-0.204638	0.00426125	encode_H3K27me3_CD14 positive monocyte;encode_H3K27me3_HCT116;encode_H3K27me3_A549;encode_H3K27me3_myotube;encode_H3K27me3_HSMMtube;encode_H3K27me3_Monocytes-CD14+;encode_EZH2_HCT116;encode_EZH2_HeLa-S3;encode_H3K27me3_PC 3;encode_H3K27me3_DND-41	roadmap_H3K27me3_common myeloid progenitor CD34 positive ENCSR337XXD 1;roadmap_H3K27me3_CD4 positive CD25 positive alpha beta regulatory T cell;roadmap_H3K27me3_neural stem progenitor cell;roadmap_H3K27me3_CD4 positive alpha beta memory T cell;roadmap_H3K27me3_IMR 90;roadmap_H3K27me3_CD4 positive alpha beta T cell ENCSR948ZKZ;roadmap_H3K27me3_Fetal Intestine Large	regbuild_Promoter Flanking Region_REPRESSED_A549;regbuild_Promoter Flanking Region_INACTIVE_A673;regbuild_Promoter Flanking Region_REPRESSED_Aorta;regbuild_Promoter Flanking Region_INACTIVE_astrocyte;regbuild_Promoter Flanking Region_REPRESSED_B cell ENCSR682AXR;regbuild_Promoter Flanking Region_INACTIVE_B cells (PB) Roadmap;regbuild_Promoter Flanking Region_INACTIVE_bipolar neuron;regbuild_Promo…	0		Irf_known5;Irf_known6	5	cadd_8.836:deepsea_0:eigen_0:fathmm_0_0:fitcons_0:funseq2_0:gwava_0:remm_0
								Muscle_Skeletal	PPP2CB	4.13037e-05	-0.164871	0.00629059	encode_H3K27me3_CD14 positive monocyte;encode_H3K27me3_HCT116;encode_H3K27me3_A549;encode_H3K27me3_myotube;encode_H3K27me3_HSMMtube;encode_H3K27me3_Monocytes-CD14+;encode_EZH2_HCT116;encode_EZH2_HeLa-S3;encode_H3K27me3_PC 3;encode_H3K27me3_DND-41	roadmap_H3K27me3_common myeloid progenitor CD34 positive ENCSR337XXD 1;roadmap_H3K27me3_CD4 positive CD25 positive alpha beta regulatory T cell;roadmap_H3K27me3_neural stem progenitor cell;roadmap_H3K27me3_CD4 positive alpha beta memory T cell;roadmap_H3K27me3_IMR 90;roadmap_H3K27me3_CD4 positive alpha beta T cell ENCSR948ZKZ;roadmap_H3K27me3_Fetal Intestine Large	regbuild_Promoter Flanking Region_REPRESSED_A549;regbuild_Promoter Flanking Region_INACTIVE_A673;regbuild_Promoter Flanking Region_REPRESSED_Aorta;regbuild_Promoter Flanking Region_INACTIVE_astrocyte;regbuild_Promoter Flanking Region_REPRESSED_B cell ENCSR682AXR;regbuild_Promoter Flanking Region_INACTIVE_B cells (PB) Roadmap;regbuild_Promoter Flanking Region_INACTIVE_bipolar neuron;regbuild_Promo…	0		Irf_known5;Irf_known6		cadd_8.836:deepsea_0:eigen_0:fathmm_0_0:fitcons_0:funseq2_0:gwava_0:remm_0
								Skin_Sun_Exposed_Lower_leg	PPP2CB	0.000239852	-0.171776	0.0254976	encode_H3K27me3_CD14 positive monocyte;encode_H3K27me3_HCT116;encode_H3K27me3_A549;encode_H3K27me3_myotube;encode_H3K27me3_HSMMtube;encode_H3K27me3_Monocytes-CD14+;encode_EZH2_HCT116;encode_EZH2_HeLa-S3;encode_H3K27me3_PC 3;encode_H3K27me3_DND-41	roadmap_H3K27me3_common myeloid progenitor CD34 positive ENCSR337XXD 1;roadmap_H3K27me3_CD4 positive CD25 positive alpha beta regulatory T cell;roadmap_H3K27me3_neural stem progenitor cell;roadmap_H3K27me3_CD4 positive alpha beta memory T cell;roadmap_H3K27me3_IMR 90;roadmap_H3K27me3_CD4 positive alpha beta T cell ENCSR948ZKZ;roadmap_H3K27me3_Fetal Intestine Large	regbuild_Promoter Flanking Region_REPRESSED_A549;regbuild_Promoter Flanking Region_INACTIVE_A673;regbuild_Promoter Flanking Region_REPRESSED_Aorta;regbuild_Promoter Flanking Region_INACTIVE_astrocyte;regbuild_Promoter Flanking Region_REPRESSED_B cell ENCSR682AXR;regbuild_Promoter Flanking Region_INACTIVE_B cells (PB) Roadmap;regbuild_Promoter Flanking Region_INACTIVE_bipolar neuron;regbuild_Promo…	0		Irf_known5;Irf_known6		cadd_8.836:deepsea_0:eigen_0:fathmm_0_0:fitcons_0:funseq2_0:gwava_0:remm_0
								Whole_Blood	PPP2CB	6.82786e-63	0.806933	1.75245e-67	encode_H3K27me3_CD14 positive monocyte;encode_H3K27me3_HCT116;encode_H3K27me3_A549;encode_H3K27me3_myotube;encode_H3K27me3_HSMMtube;encode_H3K27me3_Monocytes-CD14+;encode_EZH2_HCT116;encode_EZH2_HeLa-S3;encode_H3K27me3_PC 3;encode_H3K27me3_DND-41	roadmap_H3K27me3_common myeloid progenitor CD34 positive ENCSR337XXD 1;roadmap_H3K27me3_CD4 positive CD25 positive alpha beta regulatory T cell;roadmap_H3K27me3_neural stem progenitor cell;roadmap_H3K27me3_CD4 positive alpha beta memory T cell;roadmap_H3K27me3_IMR 90;roadmap_H3K27me3_CD4 positive alpha beta T cell ENCSR948ZKZ;roadmap_H3K27me3_Fetal Intestine Large	regbuild_Promoter Flanking Region_REPRESSED_A549;regbuild_Promoter Flanking Region_INACTIVE_A673;regbuild_Promoter Flanking Region_REPRESSED_Aorta;regbuild_Promoter Flanking Region_INACTIVE_astrocyte;regbuild_Promoter Flanking Region_REPRESSED_B cell ENCSR682AXR;regbuild_Promoter Flanking Region_INACTIVE_B cells (PB) Roadmap;regbuild_Promoter Flanking Region_INACTIVE_bipolar neuron;regbuild_Promo…	0		Irf_known5;Irf_known6		cadd_8.836:deepsea_0:eigen_0:fathmm_0_0:fitcons_0:funseq2_0:gwava_0:remm_0
rs4733203	chr8_30850933_G_A_b38	1	(G/A)	A	0.0378	intronic		Esophagus_Mucosa	PPP2CB	7.15913e-06	-0.195761	0.00426125	encode_H3K27me3_HCT116	roadmap_H3K27me3_CD4 positive alpha beta T cell;roadmap_H3K27me3_T cells (PB) Roadmap	0	0		Dbx1;Foxa_known2;Foxa_known4;Foxj2_1;HMG-IY_2;HNF6;Hoxa9;Hoxb13;Hoxb9;Hoxd10;Isl2;Ncx_2;Nkx6-1_1	6	cadd_2.552:deepsea_0:eigen_0:fathmm_0_0:fitcons_0:funseq2_0.011479:gwava_0:remm_0
								Muscle_Skeletal	PPP2CB	7.93844e-05	-0.159106	0.00629059	encode_H3K27me3_HCT116	roadmap_H3K27me3_CD4 positive alpha beta T cell;roadmap_H3K27me3_T cells (PB) Roadmap	0	0		Dbx1;Foxa_known2;Foxa_known4;Foxj2_1;HMG-IY_2;HNF6;Hoxa9;Hoxb13;Hoxb9;Hoxd10;Isl2;Ncx_2;Nkx6-1_1		cadd_2.552:deepsea_0:eigen_0:fathmm_0_0:fitcons_0:funseq2_0.011479:gwava_0:remm_0
								Skin_Sun_Exposed_Lower_leg	PPP2CB	9.05736e-05	-0.182605	0.0254976	encode_H3K27me3_HCT116	roadmap_H3K27me3_CD4 positive alpha beta T cell;roadmap_H3K27me3_T cells (PB) Roadmap	0	0		Dbx1;Foxa_known2;Foxa_known4;Foxj2_1;HMG-IY_2;HNF6;Hoxa9;Hoxb13;Hoxb9;Hoxd10;Isl2;Ncx_2;Nkx6-1_1		cadd_2.552:deepsea_0:eigen_0:fathmm_0_0:fitcons_0:funseq2_0.011479:gwava_0:remm_0
								Whole_Blood	PPP2CB	1.22484e-62	0.804599	1.75245e-67	encode_H3K27me3_HCT116	roadmap_H3K27me3_CD4 positive alpha beta T cell;roadmap_H3K27me3_T cells (PB) Roadmap	0	0		Dbx1;Foxa_known2;Foxa_known4;Foxj2_1;HMG-IY_2;HNF6;Hoxa9;Hoxb13;Hoxb9;Hoxd10;Isl2;Ncx_2;Nkx6-1_1		cadd_2.552:deepsea_0:eigen_0:fathmm_0_0:fitcons_0:funseq2_0.011479:gwava_0:remm_0
rs731662	chr8_30862742_T_C_b38	1	(T/C)	C	0.0378	intronic		Esophagus_Mucosa	PPP2CB	7.15913e-06	-0.195761	0.00426125	encode_H3K4me1_bipolar neuron;encode_H3K4me1_A673;encode_H3K27me3_Osteobl;encode_H3K27me3_keratinocyte;encode_H3K27me3_mammary epithelial cell;encode_H3K27me3_HMEC;encode_H3K27ac_bipolar neuron;encode_H3K27me3_PC 3;encode_H3K27me3_A549;encode_H3K27me3_Monocytes-CD14+;encode_H3K27me3_CD14 positive monocyte;encode_H3K4me1_H9 ENCSR323FKB;encode_H3K4me1_neural progenitor cell;encode_H3K27me3_HSMMtube…	roadmap_H3K4me1_HUES48;roadmap_H3K4me1_HUES64;roadmap_H3K4me1_iPS 15b;roadmap_H3K4me1_neuron;roadmap_H3K27me3_Monocytes-CD14+ (PB) Roadmap;roadmap_H3K4me1_iPS-20b;roadmap_H3K4me1_HUES6;roadmap_H3K4me1_endodermal cell	regbuild_Promoter Flanking Region_REPRESSED_fibroblast of dermis;regbuild_Promoter Flanking Region_INACTIVE_fibroblast of lung;regbuild_Promoter Flanking Region_INACTIVE_Gastric;regbuild_Promoter Flanking Region_INACTIVE_GM12878;regbuild_Promoter Flanking Region_REPRESSED_H1 hESC;regbuild_Promoter Flanking Region_ACTIVE_H1 hESC ENCSR820QMS;regbuild_Promoter Flanking Region_REPRESSED_H1-mesenchyma…	0		Foxa_disc5;HNF1_5;Hmbox1	4	cadd_2.932:deepsea_0:eigen_0:fathmm_0_0:fitcons_0:funseq2_0.166865:gwava_0:remm_0
								Muscle_Skeletal	PPP2CB	4.6927e-05	-0.163048	0.00629059	encode_H3K4me1_bipolar neuron;encode_H3K4me1_A673;encode_H3K27me3_Osteobl;encode_H3K27me3_keratinocyte;encode_H3K27me3_mammary epithelial cell;encode_H3K27me3_HMEC;encode_H3K27ac_bipolar neuron;encode_H3K27me3_PC 3;encode_H3K27me3_A549;encode_H3K27me3_Monocytes-CD14+;encode_H3K27me3_CD14 positive monocyte;encode_H3K4me1_H9 ENCSR323FKB;encode_H3K4me1_neural progenitor cell;encode_H3K27me3_HSMMtube…	roadmap_H3K4me1_HUES48;roadmap_H3K4me1_HUES64;roadmap_H3K4me1_iPS 15b;roadmap_H3K4me1_neuron;roadmap_H3K27me3_Monocytes-CD14+ (PB) Roadmap;roadmap_H3K4me1_iPS-20b;roadmap_H3K4me1_HUES6;roadmap_H3K4me1_endodermal cell	regbuild_Promoter Flanking Region_REPRESSED_fibroblast of dermis;regbuild_Promoter Flanking Region_INACTIVE_fibroblast of lung;regbuild_Promoter Flanking Region_INACTIVE_Gastric;regbuild_Promoter Flanking Region_INACTIVE_GM12878;regbuild_Promoter Flanking Region_REPRESSED_H1 hESC;regbuild_Promoter Flanking Region_ACTIVE_H1 hESC ENCSR820QMS;regbuild_Promoter Flanking Region_REPRESSED_H1-mesenchyma…	0		Foxa_disc5;HNF1_5;Hmbox1		cadd_2.932:deepsea_0:eigen_0:fathmm_0_0:fitcons_0:funseq2_0.166865:gwava_0:remm_0
								Skin_Sun_Exposed_Lower_leg	PPP2CB	0.000179767	-0.173825	0.0254976	encode_H3K4me1_bipolar neuron;encode_H3K4me1_A673;encode_H3K27me3_Osteobl;encode_H3K27me3_keratinocyte;encode_H3K27me3_mammary epithelial cell;encode_H3K27me3_HMEC;encode_H3K27ac_bipolar neuron;encode_H3K27me3_PC 3;encode_H3K27me3_A549;encode_H3K27me3_Monocytes-CD14+;encode_H3K27me3_CD14 positive monocyte;encode_H3K4me1_H9 ENCSR323FKB;encode_H3K4me1_neural progenitor cell;encode_H3K27me3_HSMMtube…	roadmap_H3K4me1_HUES48;roadmap_H3K4me1_HUES64;roadmap_H3K4me1_iPS 15b;roadmap_H3K4me1_neuron;roadmap_H3K27me3_Monocytes-CD14+ (PB) Roadmap;roadmap_H3K4me1_iPS-20b;roadmap_H3K4me1_HUES6;roadmap_H3K4me1_endodermal cell	regbuild_Promoter Flanking Region_REPRESSED_fibroblast of dermis;regbuild_Promoter Flanking Region_INACTIVE_fibroblast of lung;regbuild_Promoter Flanking Region_INACTIVE_Gastric;regbuild_Promoter Flanking Region_INACTIVE_GM12878;regbuild_Promoter Flanking Region_REPRESSED_H1 hESC;regbuild_Promoter Flanking Region_ACTIVE_H1 hESC ENCSR820QMS;regbuild_Promoter Flanking Region_REPRESSED_H1-mesenchyma…	0		Foxa_disc5;HNF1_5;Hmbox1		cadd_2.932:deepsea_0:eigen_0:fathmm_0_0:fitcons_0:funseq2_0.166865:gwava_0:remm_0
								Whole_Blood	PPP2CB	5.90832e-64	0.807519	1.75245e-67	encode_H3K4me1_bipolar neuron;encode_H3K4me1_A673;encode_H3K27me3_Osteobl;encode_H3K27me3_keratinocyte;encode_H3K27me3_mammary epithelial cell;encode_H3K27me3_HMEC;encode_H3K27ac_bipolar neuron;encode_H3K27me3_PC 3;encode_H3K27me3_A549;encode_H3K27me3_Monocytes-CD14+;encode_H3K27me3_CD14 positive monocyte;encode_H3K4me1_H9 ENCSR323FKB;encode_H3K4me1_neural progenitor cell;encode_H3K27me3_HSMMtube…	roadmap_H3K4me1_HUES48;roadmap_H3K4me1_HUES64;roadmap_H3K4me1_iPS 15b;roadmap_H3K4me1_neuron;roadmap_H3K27me3_Monocytes-CD14+ (PB) Roadmap;roadmap_H3K4me1_iPS-20b;roadmap_H3K4me1_HUES6;roadmap_H3K4me1_endodermal cell	regbuild_Promoter Flanking Region_REPRESSED_fibroblast of dermis;regbuild_Promoter Flanking Region_INACTIVE_fibroblast of lung;regbuild_Promoter Flanking Region_INACTIVE_Gastric;regbuild_Promoter Flanking Region_INACTIVE_GM12878;regbuild_Promoter Flanking Region_REPRESSED_H1 hESC;regbuild_Promoter Flanking Region_ACTIVE_H1 hESC ENCSR820QMS;regbuild_Promoter Flanking Region_REPRESSED_H1-mesenchyma…	0		Foxa_disc5;HNF1_5;Hmbox1		cadd_2.932:deepsea_0:eigen_0:fathmm_0_0:fitcons_0:funseq2_0.166865:gwava_0:remm_0
rs76611244	chr8_30863787_T_G_b38	1	(T/G)	G	0.0378	intronic		Esophagus_Mucosa	PPP2CB	7.15913e-06	-0.195761	0.00426125	encode_H3K27ac_bipolar neuron;encode_H3K27me3_A549;encode_H3K27me3_Monocytes-CD14+;encode_H3K27me3_CD14 positive monocyte;encode_H3K27me3_HSMMtube;encode_H3K27me3_myotube;encode_H3K27me3_NHEK;encode_H3K27me3_Osteobl;encode_H3K27me3_NHDF-AD;encode_H3K27me3_fibroblast of dermis;encode_DNase1_bipolar neuron;encode_H3K27me3_B cell ENCSR682AXR;encode_H3K27me3_HeLa-S3;encode_H3K27me3_DND-41;encode_H3K4…	roadmap_H3K4me1_HUES48;roadmap_H3K4me1_neuron;roadmap_H3K27me3_Monocytes-CD14+ (PB) Roadmap;roadmap_H3K4me1_iPS-20b;roadmap_H3K4me1_HUES6;roadmap_H3K27me3_CD4 positive alpha beta T cell ENCSR948ZKZ;roadmap_H3K27me3_IMR 90;roadmap_H3K27me3_Fetal Intestine Large;roadmap_H3K4me1_HUES64;roadmap_H3K27me3_Fetal Thymus;roadmap_H3K27ac_T helper 17 cell	regbuild_Promoter Flanking Region_INACTIVE_H1-trophoblast;regbuild_Promoter Flanking Region_ACTIVE_H1ESC;regbuild_Promoter Flanking Region_INACTIVE_H9;regbuild_Promoter Flanking Region_INACTIVE_H9 ENCSR323FKB;regbuild_Promoter Flanking Region_REPRESSED_HCT116;regbuild_Promoter Flanking Region_INACTIVE_heart;regbuild_Promoter Flanking Region_INACTIVE_heart right ventricle;regbuild_Promoter Flankin…	0			4	cadd_3.07:deepsea_0:eigen_0:fathmm_0_0:fitcons_0:funseq2_0.011479:gwava_0:remm_0
								Muscle_Skeletal	PPP2CB	4.6927e-05	-0.163048	0.00629059	encode_H3K27ac_bipolar neuron;encode_H3K27me3_A549;encode_H3K27me3_Monocytes-CD14+;encode_H3K27me3_CD14 positive monocyte;encode_H3K27me3_HSMMtube;encode_H3K27me3_myotube;encode_H3K27me3_NHEK;encode_H3K27me3_Osteobl;encode_H3K27me3_NHDF-AD;encode_H3K27me3_fibroblast of dermis;encode_DNase1_bipolar neuron;encode_H3K27me3_B cell ENCSR682AXR;encode_H3K27me3_HeLa-S3;encode_H3K27me3_DND-41;encode_H3K4…	roadmap_H3K4me1_HUES48;roadmap_H3K4me1_neuron;roadmap_H3K27me3_Monocytes-CD14+ (PB) Roadmap;roadmap_H3K4me1_iPS-20b;roadmap_H3K4me1_HUES6;roadmap_H3K27me3_CD4 positive alpha beta T cell ENCSR948ZKZ;roadmap_H3K27me3_IMR 90;roadmap_H3K27me3_Fetal Intestine Large;roadmap_H3K4me1_HUES64;roadmap_H3K27me3_Fetal Thymus;roadmap_H3K27ac_T helper 17 cell	regbuild_Promoter Flanking Region_INACTIVE_H1-trophoblast;regbuild_Promoter Flanking Region_ACTIVE_H1ESC;regbuild_Promoter Flanking Region_INACTIVE_H9;regbuild_Promoter Flanking Region_INACTIVE_H9 ENCSR323FKB;regbuild_Promoter Flanking Region_REPRESSED_HCT116;regbuild_Promoter Flanking Region_INACTIVE_heart;regbuild_Promoter Flanking Region_INACTIVE_heart right ventricle;regbuild_Promoter Flankin…	0				cadd_3.07:deepsea_0:eigen_0:fathmm_0_0:fitcons_0:funseq2_0.011479:gwava_0:remm_0
								Skin_Sun_Exposed_Lower_leg	PPP2CB	0.000179767	-0.173825	0.0254976	encode_H3K27ac_bipolar neuron;encode_H3K27me3_A549;encode_H3K27me3_Monocytes-CD14+;encode_H3K27me3_CD14 positive monocyte;encode_H3K27me3_HSMMtube;encode_H3K27me3_myotube;encode_H3K27me3_NHEK;encode_H3K27me3_Osteobl;encode_H3K27me3_NHDF-AD;encode_H3K27me3_fibroblast of dermis;encode_DNase1_bipolar neuron;encode_H3K27me3_B cell ENCSR682AXR;encode_H3K27me3_HeLa-S3;encode_H3K27me3_DND-41;encode_H3K4…	roadmap_H3K4me1_HUES48;roadmap_H3K4me1_neuron;roadmap_H3K27me3_Monocytes-CD14+ (PB) Roadmap;roadmap_H3K4me1_iPS-20b;roadmap_H3K4me1_HUES6;roadmap_H3K27me3_CD4 positive alpha beta T cell ENCSR948ZKZ;roadmap_H3K27me3_IMR 90;roadmap_H3K27me3_Fetal Intestine Large;roadmap_H3K4me1_HUES64;roadmap_H3K27me3_Fetal Thymus;roadmap_H3K27ac_T helper 17 cell	regbuild_Promoter Flanking Region_INACTIVE_H1-trophoblast;regbuild_Promoter Flanking Region_ACTIVE_H1ESC;regbuild_Promoter Flanking Region_INACTIVE_H9;regbuild_Promoter Flanking Region_INACTIVE_H9 ENCSR323FKB;regbuild_Promoter Flanking Region_REPRESSED_HCT116;regbuild_Promoter Flanking Region_INACTIVE_heart;regbuild_Promoter Flanking Region_INACTIVE_heart right ventricle;regbuild_Promoter Flankin…	0				cadd_3.07:deepsea_0:eigen_0:fathmm_0_0:fitcons_0:funseq2_0.011479:gwava_0:remm_0
								Whole_Blood	PPP2CB	5.90832e-64	0.807519	1.75245e-67	encode_H3K27ac_bipolar neuron;encode_H3K27me3_A549;encode_H3K27me3_Monocytes-CD14+;encode_H3K27me3_CD14 positive monocyte;encode_H3K27me3_HSMMtube;encode_H3K27me3_myotube;encode_H3K27me3_NHEK;encode_H3K27me3_Osteobl;encode_H3K27me3_NHDF-AD;encode_H3K27me3_fibroblast of dermis;encode_DNase1_bipolar neuron;encode_H3K27me3_B cell ENCSR682AXR;encode_H3K27me3_HeLa-S3;encode_H3K27me3_DND-41;encode_H3K4…	roadmap_H3K4me1_HUES48;roadmap_H3K4me1_neuron;roadmap_H3K27me3_Monocytes-CD14+ (PB) Roadmap;roadmap_H3K4me1_iPS-20b;roadmap_H3K4me1_HUES6;roadmap_H3K27me3_CD4 positive alpha beta T cell ENCSR948ZKZ;roadmap_H3K27me3_IMR 90;roadmap_H3K27me3_Fetal Intestine Large;roadmap_H3K4me1_HUES64;roadmap_H3K27me3_Fetal Thymus;roadmap_H3K27ac_T helper 17 cell	regbuild_Promoter Flanking Region_INACTIVE_H1-trophoblast;regbuild_Promoter Flanking Region_ACTIVE_H1ESC;regbuild_Promoter Flanking Region_INACTIVE_H9;regbuild_Promoter Flanking Region_INACTIVE_H9 ENCSR323FKB;regbuild_Promoter Flanking Region_REPRESSED_HCT116;regbuild_Promoter Flanking Region_INACTIVE_heart;regbuild_Promoter Flanking Region_INACTIVE_heart right ventricle;regbuild_Promoter Flankin…	0				cadd_3.07:deepsea_0:eigen_0:fathmm_0_0:fitcons_0:funseq2_0.011479:gwava_0:remm_0
rs79773416	chr8_30866522_T_C_b38	1	(T/C)	C	0.0378	intronic		Esophagus_Mucosa	PPP2CB	7.15913e-06	-0.195761	0.00426125	encode_H3K27me3_HSMMtube;encode_H3K27me3_myotube;encode_H3K27me3_Osteobl;encode_H3K27me3_PC 3;encode_H3K27me3_NHEK;encode_H3K9me3_bipolar neuron;encode_H3K27me3_HeLa-S3	0	regbuild_Promoter Flanking Region_REPRESSED_A549;regbuild_Promoter Flanking Region_REPRESSED_A673;regbuild_Promoter Flanking Region_INACTIVE_Aorta;regbuild_Promoter Flanking Region_INACTIVE_astrocyte;regbuild_Promoter Flanking Region_REPRESSED_B cell ENCSR682AXR;regbuild_Promoter Flanking Region_INACTIVE_B cells (PB) Roadmap;regbuild_Promoter Flanking Region_ACTIVE_bipolar neuron;regbuild_Promote…	0		SIX5_known2;TAL1_disc2	5	cadd_3.11:deepsea_0:eigen_0:fathmm_0_0:fitcons_0:funseq2_0.011479:gwava_0:remm_0
								Muscle_Skeletal	PPP2CB	4.6927e-05	-0.163048	0.00629059	encode_H3K27me3_HSMMtube;encode_H3K27me3_myotube;encode_H3K27me3_Osteobl;encode_H3K27me3_PC 3;encode_H3K27me3_NHEK;encode_H3K9me3_bipolar neuron;encode_H3K27me3_HeLa-S3	0	regbuild_Promoter Flanking Region_REPRESSED_A549;regbuild_Promoter Flanking Region_REPRESSED_A673;regbuild_Promoter Flanking Region_INACTIVE_Aorta;regbuild_Promoter Flanking Region_INACTIVE_astrocyte;regbuild_Promoter Flanking Region_REPRESSED_B cell ENCSR682AXR;regbuild_Promoter Flanking Region_INACTIVE_B cells (PB) Roadmap;regbuild_Promoter Flanking Region_ACTIVE_bipolar neuron;regbuild_Promote…	0		SIX5_known2;TAL1_disc2		cadd_3.11:deepsea_0:eigen_0:fathmm_0_0:fitcons_0:funseq2_0.011479:gwava_0:remm_0
								Skin_Sun_Exposed_Lower_leg	PPP2CB	0.000179767	-0.173825	0.0254976	encode_H3K27me3_HSMMtube;encode_H3K27me3_myotube;encode_H3K27me3_Osteobl;encode_H3K27me3_PC 3;encode_H3K27me3_NHEK;encode_H3K9me3_bipolar neuron;encode_H3K27me3_HeLa-S3	0	regbuild_Promoter Flanking Region_REPRESSED_A549;regbuild_Promoter Flanking Region_REPRESSED_A673;regbuild_Promoter Flanking Region_INACTIVE_Aorta;regbuild_Promoter Flanking Region_INACTIVE_astrocyte;regbuild_Promoter Flanking Region_REPRESSED_B cell ENCSR682AXR;regbuild_Promoter Flanking Region_INACTIVE_B cells (PB) Roadmap;regbuild_Promoter Flanking Region_ACTIVE_bipolar neuron;regbuild_Promote…	0		SIX5_known2;TAL1_disc2		cadd_3.11:deepsea_0:eigen_0:fathmm_0_0:fitcons_0:funseq2_0.011479:gwava_0:remm_0
								Whole_Blood	PPP2CB	5.90832e-64	0.807519	1.75245e-67	encode_H3K27me3_HSMMtube;encode_H3K27me3_myotube;encode_H3K27me3_Osteobl;encode_H3K27me3_PC 3;encode_H3K27me3_NHEK;encode_H3K9me3_bipolar neuron;encode_H3K27me3_HeLa-S3	0	regbuild_Promoter Flanking Region_REPRESSED_A549;regbuild_Promoter Flanking Region_REPRESSED_A673;regbuild_Promoter Flanking Region_INACTIVE_Aorta;regbuild_Promoter Flanking Region_INACTIVE_astrocyte;regbuild_Promoter Flanking Region_REPRESSED_B cell ENCSR682AXR;regbuild_Promoter Flanking Region_INACTIVE_B cells (PB) Roadmap;regbuild_Promoter Flanking Region_ACTIVE_bipolar neuron;regbuild_Promote…	0		SIX5_known2;TAL1_disc2		cadd_3.11:deepsea_0:eigen_0:fathmm_0_0:fitcons_0:funseq2_0.011479:gwava_0:remm_0
rs386724120	chr8_30872111_G_T_b38	1	(G/T)	0	0.0378	intronic		Esophagus_Mucosa	PPP2CB	7.15913e-06	-0.195761	0.00426125	encode_H3K27me3_A549;encode_H3K27me3_myotube;encode_H3K27me3_HSMMtube;encode_H3K27me3_DND-41;encode_H3K27me3_B cell ENCSR682AXR;encode_H3K27me3_HeLa-S3;encode_H3K27me3_Osteobl	roadmap_H3K4me1_neuron;roadmap_H3K4me1_neural stem progenitor cell;roadmap_H3K27me3_IMR 90;roadmap_H3K4me1_endodermal cell;roadmap_H3K4me1_HUES64	0	0			5	cadd_0:deepsea_0:eigen_0:fathmm_0_0:fitcons_0:funseq2_0:gwava_0:remm_0
								Muscle_Skeletal	PPP2CB	4.6927e-05	-0.163048	0.00629059	encode_H3K27me3_A549;encode_H3K27me3_myotube;encode_H3K27me3_HSMMtube;encode_H3K27me3_DND-41;encode_H3K27me3_B cell ENCSR682AXR;encode_H3K27me3_HeLa-S3;encode_H3K27me3_Osteobl	roadmap_H3K4me1_neuron;roadmap_H3K4me1_neural stem progenitor cell;roadmap_H3K27me3_IMR 90;roadmap_H3K4me1_endodermal cell;roadmap_H3K4me1_HUES64	0	0				cadd_0:deepsea_0:eigen_0:fathmm_0_0:fitcons_0:funseq2_0:gwava_0:remm_0
								Skin_Sun_Exposed_Lower_leg	PPP2CB	0.000179767	-0.173825	0.0254976	encode_H3K27me3_A549;encode_H3K27me3_myotube;encode_H3K27me3_HSMMtube;encode_H3K27me3_DND-41;encode_H3K27me3_B cell ENCSR682AXR;encode_H3K27me3_HeLa-S3;encode_H3K27me3_Osteobl	roadmap_H3K4me1_neuron;roadmap_H3K4me1_neural stem progenitor cell;roadmap_H3K27me3_IMR 90;roadmap_H3K4me1_endodermal cell;roadmap_H3K4me1_HUES64	0	0				cadd_0:deepsea_0:eigen_0:fathmm_0_0:fitcons_0:funseq2_0:gwava_0:remm_0
								Whole_Blood	PPP2CB	5.90832e-64	0.807519	1.75245e-67	encode_H3K27me3_A549;encode_H3K27me3_myotube;encode_H3K27me3_HSMMtube;encode_H3K27me3_DND-41;encode_H3K27me3_B cell ENCSR682AXR;encode_H3K27me3_HeLa-S3;encode_H3K27me3_Osteobl	roadmap_H3K4me1_neuron;roadmap_H3K4me1_neural stem progenitor cell;roadmap_H3K27me3_IMR 90;roadmap_H3K4me1_endodermal cell;roadmap_H3K4me1_HUES64	0	0				cadd_0:deepsea_0:eigen_0:fathmm_0_0:fitcons_0:funseq2_0:gwava_0:remm_0
rs201168966	chr8_30872113_GA_G_b38	1	(-/TT)	TT	0.0378	intronic		Esophagus_Mucosa	PPP2CB	7.15913e-06	-0.195761	0.00426125	encode_H3K27me3_A549;encode_H3K27me3_myotube;encode_H3K27me3_HSMMtube;encode_H3K27me3_DND-41;encode_H3K27me3_B cell ENCSR682AXR;encode_H3K27me3_HeLa-S3;encode_H3K27me3_Osteobl	roadmap_H3K4me1_neuron;roadmap_H3K4me1_neural stem progenitor cell;roadmap_H3K27me3_IMR 90;roadmap_H3K4me1_endodermal cell;roadmap_H3K4me1_HUES64	0	0		BCL_disc6;ERalpha-a_disc4;Hsf_known1;LRH1;NF-kappaB_disc4;NF-kappaB_known4;NR4A_known1;RXRA_known4	5	cadd_0:deepsea_0:eigen_0:fathmm_0_0:fitcons_0:funseq2_0:gwava_0:remm_0
								Muscle_Skeletal	PPP2CB	4.6927e-05	-0.163048	0.00629059	encode_H3K27me3_A549;encode_H3K27me3_myotube;encode_H3K27me3_HSMMtube;encode_H3K27me3_DND-41;encode_H3K27me3_B cell ENCSR682AXR;encode_H3K27me3_HeLa-S3;encode_H3K27me3_Osteobl	roadmap_H3K4me1_neuron;roadmap_H3K4me1_neural stem progenitor cell;roadmap_H3K27me3_IMR 90;roadmap_H3K4me1_endodermal cell;roadmap_H3K4me1_HUES64	0	0		BCL_disc6;ERalpha-a_disc4;Hsf_known1;LRH1;NF-kappaB_disc4;NF-kappaB_known4;NR4A_known1;RXRA_known4		cadd_0:deepsea_0:eigen_0:fathmm_0_0:fitcons_0:funseq2_0:gwava_0:remm_0
								Skin_Sun_Exposed_Lower_leg	PPP2CB	0.000179767	-0.173825	0.0254976	encode_H3K27me3_A549;encode_H3K27me3_myotube;encode_H3K27me3_HSMMtube;encode_H3K27me3_DND-41;encode_H3K27me3_B cell ENCSR682AXR;encode_H3K27me3_HeLa-S3;encode_H3K27me3_Osteobl	roadmap_H3K4me1_neuron;roadmap_H3K4me1_neural stem progenitor cell;roadmap_H3K27me3_IMR 90;roadmap_H3K4me1_endodermal cell;roadmap_H3K4me1_HUES64	0	0		BCL_disc6;ERalpha-a_disc4;Hsf_known1;LRH1;NF-kappaB_disc4;NF-kappaB_known4;NR4A_known1;RXRA_known4		cadd_0:deepsea_0:eigen_0:fathmm_0_0:fitcons_0:funseq2_0:gwava_0:remm_0
								Whole_Blood	PPP2CB	5.90832e-64	0.807519	1.75245e-67	encode_H3K27me3_A549;encode_H3K27me3_myotube;encode_H3K27me3_HSMMtube;encode_H3K27me3_DND-41;encode_H3K27me3_B cell ENCSR682AXR;encode_H3K27me3_HeLa-S3;encode_H3K27me3_Osteobl	roadmap_H3K4me1_neuron;roadmap_H3K4me1_neural stem progenitor cell;roadmap_H3K27me3_IMR 90;roadmap_H3K4me1_endodermal cell;roadmap_H3K4me1_HUES64	0	0		BCL_disc6;ERalpha-a_disc4;Hsf_known1;LRH1;NF-kappaB_disc4;NF-kappaB_known4;NR4A_known1;RXRA_known4		cadd_0:deepsea_0:eigen_0:fathmm_0_0:fitcons_0:funseq2_0:gwava_0:remm_0
rs201230115	chr8_30872114_A_b38	1	(A/-)	-	0.0378	intronic							encode_H3K27me3_A549;encode_H3K27me3_myotube;encode_H3K27me3_HSMMtube;encode_H3K27me3_DND-41;encode_H3K27me3_B cell ENCSR682AXR;encode_H3K27me3_HeLa-S3;encode_H3K27me3_Osteobl	roadmap_H3K4me1_neuron;roadmap_H3K4me1_neural stem progenitor cell;roadmap_H3K27me3_IMR 90;roadmap_H3K4me1_endodermal cell;roadmap_H3K4me1_HUES64	0	0		BCL_disc6;ERalpha-a_disc4;Hsf_known1;NF-kappaB_disc4;NF-kappaB_known1;NF-kappaB_known4	5	cadd_0:deepsea_0:eigen_0:fathmm_0_0:fitcons_0:funseq2_0:gwava_0:remm_0
rs929917	chr8_30874978_C_A_b38	0.9734	(C/A)	T;A	0.0388	coding		Esophagus_Mucosa	PPP2CB	7.15913e-06	-0.195761	0.00426125	encode_H3K27me3_Osteobl;encode_H3K27me3_myotube;encode_H3K27me3_A549;encode_H3K27me3_HSMMtube;encode_H3K27me3_DND-41;encode_H3K27me3_HeLa-S3;encode_NFIC_K562	roadmap_H3K4me1_lung ENCSR465WKM;roadmap_H3K4me1_common myeloid progenitor CD34 positive ENCSR337XXD 1;roadmap_H3K27me3_IMR 90	0	0		Foxo_2;Sox_1;VDR_3	3a	cadd_6.072;5.489:deepsea_0:eigen_0:fathmm_0_0:fitcons_0:funseq2_0.011479:gwava_0:remm_0
								Muscle_Skeletal	PPP2CB	7.93844e-05	-0.159106	0.00629059	encode_H3K27me3_Osteobl;encode_H3K27me3_myotube;encode_H3K27me3_A549;encode_H3K27me3_HSMMtube;encode_H3K27me3_DND-41;encode_H3K27me3_HeLa-S3;encode_NFIC_K562	roadmap_H3K4me1_lung ENCSR465WKM;roadmap_H3K4me1_common myeloid progenitor CD34 positive ENCSR337XXD 1;roadmap_H3K27me3_IMR 90	0	0		Foxo_2;Sox_1;VDR_3		cadd_6.072;5.489:deepsea_0:eigen_0:fathmm_0_0:fitcons_0:funseq2_0.011479:gwava_0:remm_0
								Skin_Sun_Exposed_Lower_leg	PPP2CB	9.05736e-05	-0.182605	0.0254976	encode_H3K27me3_Osteobl;encode_H3K27me3_myotube;encode_H3K27me3_A549;encode_H3K27me3_HSMMtube;encode_H3K27me3_DND-41;encode_H3K27me3_HeLa-S3;encode_NFIC_K562	roadmap_H3K4me1_lung ENCSR465WKM;roadmap_H3K4me1_common myeloid progenitor CD34 positive ENCSR337XXD 1;roadmap_H3K27me3_IMR 90	0	0		Foxo_2;Sox_1;VDR_3		cadd_6.072;5.489:deepsea_0:eigen_0:fathmm_0_0:fitcons_0:funseq2_0.011479:gwava_0:remm_0
								Whole_Blood	PPP2CB	1.22484e-62	0.804599	1.75245e-67	encode_H3K27me3_Osteobl;encode_H3K27me3_myotube;encode_H3K27me3_A549;encode_H3K27me3_HSMMtube;encode_H3K27me3_DND-41;encode_H3K27me3_HeLa-S3;encode_NFIC_K562	roadmap_H3K4me1_lung ENCSR465WKM;roadmap_H3K4me1_common myeloid progenitor CD34 positive ENCSR337XXD 1;roadmap_H3K27me3_IMR 90	0	0		Foxo_2;Sox_1;VDR_3		cadd_6.072;5.489:deepsea_0:eigen_0:fathmm_0_0:fitcons_0:funseq2_0.011479:gwava_0:remm_0
rs75406576	chr8_30875927_T_G_b38	1	(T/G)	G	0.0378	intronic		Esophagus_Mucosa	PPP2CB	7.15913e-06	-0.195761	0.00426125	encode_H3K27me3_myotube;encode_H3K27me3_HSMMtube;encode_H3K27me3_DND-41;encode_H3K4me1_bipolar neuron;encode_H3K27me3_A549;encode_H3K4me1_A673	roadmap_H3K4me1_lung ENCSR465WKM;roadmap_H3K27me3_IMR 90;roadmap_H3K4me1_neuron;roadmap_H3K27me3_Fetal Thymus;roadmap_H3K4me1_iPS DF 19.11;roadmap_H3K27me3_neuron;roadmap_DNase1_foreskin melanocyte;roadmap_H3K4me1_HUES64;roadmap_H2BK120ac_H1-mesenchymal;roadmap_H3K4me1_endodermal cell;roadmap_H3K4me1_H1-mesenchymal;roadmap_H3K14ac_H1-trophoblast;roadmap_H4K8ac_H9	0	0		Ets_known1;Myc_disc6;ZNF263_disc1	5	cadd_4.929:deepsea_0:eigen_0:fathmm_0_0:fitcons_0:funseq2_0.166865:gwava_0:remm_0
								Muscle_Skeletal	PPP2CB	7.93844e-05	-0.159106	0.00629059	encode_H3K27me3_myotube;encode_H3K27me3_HSMMtube;encode_H3K27me3_DND-41;encode_H3K4me1_bipolar neuron;encode_H3K27me3_A549;encode_H3K4me1_A673	roadmap_H3K4me1_lung ENCSR465WKM;roadmap_H3K27me3_IMR 90;roadmap_H3K4me1_neuron;roadmap_H3K27me3_Fetal Thymus;roadmap_H3K4me1_iPS DF 19.11;roadmap_H3K27me3_neuron;roadmap_DNase1_foreskin melanocyte;roadmap_H3K4me1_HUES64;roadmap_H2BK120ac_H1-mesenchymal;roadmap_H3K4me1_endodermal cell;roadmap_H3K4me1_H1-mesenchymal;roadmap_H3K14ac_H1-trophoblast;roadmap_H4K8ac_H9	0	0		Ets_known1;Myc_disc6;ZNF263_disc1		cadd_4.929:deepsea_0:eigen_0:fathmm_0_0:fitcons_0:funseq2_0.166865:gwava_0:remm_0
								Skin_Sun_Exposed_Lower_leg	PPP2CB	9.05736e-05	-0.182605	0.0254976	encode_H3K27me3_myotube;encode_H3K27me3_HSMMtube;encode_H3K27me3_DND-41;encode_H3K4me1_bipolar neuron;encode_H3K27me3_A549;encode_H3K4me1_A673	roadmap_H3K4me1_lung ENCSR465WKM;roadmap_H3K27me3_IMR 90;roadmap_H3K4me1_neuron;roadmap_H3K27me3_Fetal Thymus;roadmap_H3K4me1_iPS DF 19.11;roadmap_H3K27me3_neuron;roadmap_DNase1_foreskin melanocyte;roadmap_H3K4me1_HUES64;roadmap_H2BK120ac_H1-mesenchymal;roadmap_H3K4me1_endodermal cell;roadmap_H3K4me1_H1-mesenchymal;roadmap_H3K14ac_H1-trophoblast;roadmap_H4K8ac_H9	0	0		Ets_known1;Myc_disc6;ZNF263_disc1		cadd_4.929:deepsea_0:eigen_0:fathmm_0_0:fitcons_0:funseq2_0.166865:gwava_0:remm_0
								Whole_Blood	PPP2CB	1.22484e-62	0.804599	1.75245e-67	encode_H3K27me3_myotube;encode_H3K27me3_HSMMtube;encode_H3K27me3_DND-41;encode_H3K4me1_bipolar neuron;encode_H3K27me3_A549;encode_H3K4me1_A673	roadmap_H3K4me1_lung ENCSR465WKM;roadmap_H3K27me3_IMR 90;roadmap_H3K4me1_neuron;roadmap_H3K27me3_Fetal Thymus;roadmap_H3K4me1_iPS DF 19.11;roadmap_H3K27me3_neuron;roadmap_DNase1_foreskin melanocyte;roadmap_H3K4me1_HUES64;roadmap_H2BK120ac_H1-mesenchymal;roadmap_H3K4me1_endodermal cell;roadmap_H3K4me1_H1-mesenchymal;roadmap_H3K14ac_H1-trophoblast;roadmap_H4K8ac_H9	0	0		Ets_known1;Myc_disc6;ZNF263_disc1		cadd_4.929:deepsea_0:eigen_0:fathmm_0_0:fitcons_0:funseq2_0.166865:gwava_0:remm_0
rs55731059	chr8_30876392_C_G_b38	1	(C/G)	G	0.0378	intronic		Esophagus_Mucosa	PPP2CB	7.15913e-06	-0.195761	0.00426125	encode_H3K27me3_myotube;encode_H3K27me3_HSMMtube;encode_H3K4me1_A673;encode_H3K27me3_HCT116;encode_H3K27me3_DND-41;encode_H3K27me3_A549	roadmap_H3K4me1_lung ENCSR465WKM;roadmap_H3K27me3_IMR 90;roadmap_DNase1_foreskin melanocyte	0	0		ERalpha-a_known3;Esr2;Nrf-2_2;RXRA_known5	5	cadd_0.413:deepsea_0:eigen_0:fathmm_0_0:fitcons_0:funseq2_0.011479:gwava_0:remm_0
								Muscle_Skeletal	PPP2CB	7.93844e-05	-0.159106	0.00629059	encode_H3K27me3_myotube;encode_H3K27me3_HSMMtube;encode_H3K4me1_A673;encode_H3K27me3_HCT116;encode_H3K27me3_DND-41;encode_H3K27me3_A549	roadmap_H3K4me1_lung ENCSR465WKM;roadmap_H3K27me3_IMR 90;roadmap_DNase1_foreskin melanocyte	0	0		ERalpha-a_known3;Esr2;Nrf-2_2;RXRA_known5		cadd_0.413:deepsea_0:eigen_0:fathmm_0_0:fitcons_0:funseq2_0.011479:gwava_0:remm_0
								Skin_Sun_Exposed_Lower_leg	PPP2CB	9.05736e-05	-0.182605	0.0254976	encode_H3K27me3_myotube;encode_H3K27me3_HSMMtube;encode_H3K4me1_A673;encode_H3K27me3_HCT116;encode_H3K27me3_DND-41;encode_H3K27me3_A549	roadmap_H3K4me1_lung ENCSR465WKM;roadmap_H3K27me3_IMR 90;roadmap_DNase1_foreskin melanocyte	0	0		ERalpha-a_known3;Esr2;Nrf-2_2;RXRA_known5		cadd_0.413:deepsea_0:eigen_0:fathmm_0_0:fitcons_0:funseq2_0.011479:gwava_0:remm_0
								Whole_Blood	PPP2CB	1.22484e-62	0.804599	1.75245e-67	encode_H3K27me3_myotube;encode_H3K27me3_HSMMtube;encode_H3K4me1_A673;encode_H3K27me3_HCT116;encode_H3K27me3_DND-41;encode_H3K27me3_A549	roadmap_H3K4me1_lung ENCSR465WKM;roadmap_H3K27me3_IMR 90;roadmap_DNase1_foreskin melanocyte	0	0		ERalpha-a_known3;Esr2;Nrf-2_2;RXRA_known5		cadd_0.413:deepsea_0:eigen_0:fathmm_0_0:fitcons_0:funseq2_0.011479:gwava_0:remm_0
rs12680604	chr8_30884700_G_A_b38	1	(G/A)	A	0.0378	intronic		Esophagus_Mucosa	PPP2CB	7.15913e-06	-0.195761	0.00426125	encode_H3K27me3_myotube;encode_H3K27me3_HSMMtube;encode_H3K9me3_bipolar neuron;encode_H3K36me3_A673	roadmap_H3K36me3_HUES64;roadmap_H3K36me3_iPS-20b;roadmap_H3K36me3_lung ENCSR465WKM	0	0		Pbx-1_1;SIX5_known2	7	cadd_2.005:deepsea_0:eigen_0:fathmm_0_0:fitcons_0:funseq2_0.011479:gwava_0:remm_0
								Muscle_Skeletal	PPP2CB	7.93844e-05	-0.159106	0.00629059	encode_H3K27me3_myotube;encode_H3K27me3_HSMMtube;encode_H3K9me3_bipolar neuron;encode_H3K36me3_A673	roadmap_H3K36me3_HUES64;roadmap_H3K36me3_iPS-20b;roadmap_H3K36me3_lung ENCSR465WKM	0	0		Pbx-1_1;SIX5_known2		cadd_2.005:deepsea_0:eigen_0:fathmm_0_0:fitcons_0:funseq2_0.011479:gwava_0:remm_0
								Skin_Sun_Exposed_Lower_leg	PPP2CB	9.05736e-05	-0.182605	0.0254976	encode_H3K27me3_myotube;encode_H3K27me3_HSMMtube;encode_H3K9me3_bipolar neuron;encode_H3K36me3_A673	roadmap_H3K36me3_HUES64;roadmap_H3K36me3_iPS-20b;roadmap_H3K36me3_lung ENCSR465WKM	0	0		Pbx-1_1;SIX5_known2		cadd_2.005:deepsea_0:eigen_0:fathmm_0_0:fitcons_0:funseq2_0.011479:gwava_0:remm_0
								Whole_Blood	PPP2CB	1.22484e-62	0.804599	1.75245e-67	encode_H3K27me3_myotube;encode_H3K27me3_HSMMtube;encode_H3K9me3_bipolar neuron;encode_H3K36me3_A673	roadmap_H3K36me3_HUES64;roadmap_H3K36me3_iPS-20b;roadmap_H3K36me3_lung ENCSR465WKM	0	0		Pbx-1_1;SIX5_known2		cadd_2.005:deepsea_0:eigen_0:fathmm_0_0:fitcons_0:funseq2_0.011479:gwava_0:remm_0
rs75618834	chr8_30900365_G_C_b38	1	(G/C)	C	0.0378	intronic		Esophagus_Mucosa	PPP2CB	7.15913e-06	-0.195761	0.00426125	encode_H3K27me3_myotube;encode_H3K27me3_HSMMtube;encode_H3K27me3_DND-41;encode_H3K27me3_A549	roadmap_H3K27me3_Fetal Thymus	0	0		Maf_disc2;Maf_known3;Zfp691	4	cadd_7.918:deepsea_0:eigen_0:fathmm_0_0:fitcons_0:funseq2_0.155386:gwava_0:remm_0
								Muscle_Skeletal	PPP2CB	7.93844e-05	-0.159106	0.00629059	encode_H3K27me3_myotube;encode_H3K27me3_HSMMtube;encode_H3K27me3_DND-41;encode_H3K27me3_A549	roadmap_H3K27me3_Fetal Thymus	0	0		Maf_disc2;Maf_known3;Zfp691		cadd_7.918:deepsea_0:eigen_0:fathmm_0_0:fitcons_0:funseq2_0.155386:gwava_0:remm_0
								Skin_Sun_Exposed_Lower_leg	PPP2CB	9.05736e-05	-0.182605	0.0254976	encode_H3K27me3_myotube;encode_H3K27me3_HSMMtube;encode_H3K27me3_DND-41;encode_H3K27me3_A549	roadmap_H3K27me3_Fetal Thymus	0	0		Maf_disc2;Maf_known3;Zfp691		cadd_7.918:deepsea_0:eigen_0:fathmm_0_0:fitcons_0:funseq2_0.155386:gwava_0:remm_0
								Whole_Blood	PPP2CB	1.22484e-62	0.804599	1.75245e-67	encode_H3K27me3_myotube;encode_H3K27me3_HSMMtube;encode_H3K27me3_DND-41;encode_H3K27me3_A549	roadmap_H3K27me3_Fetal Thymus	0	0		Maf_disc2;Maf_known3;Zfp691		cadd_7.918:deepsea_0:eigen_0:fathmm_0_0:fitcons_0:funseq2_0.155386:gwava_0:remm_0
rs12544327	chr8_30900500_T_C_b38	1	(T/C)	C	0.0378	intronic		Esophagus_Mucosa	PPP2CB	7.15913e-06	-0.195761	0.00426125	encode_H3K27me3_myotube;encode_H3K27me3_HSMMtube;encode_H3K27me3_DND-41;encode_H3K27me3_A549;encode_DNase1_NHDF-AD;encode_MAFF_K562	0	regbuild_Open chromatin_INACTIVE_A673;regbuild_Open chromatin_INACTIVE_astrocyte;regbuild_Open chromatin_INACTIVE_B cell ENCSR682AXR;regbuild_Open chromatin_INACTIVE_bipolar neuron;regbuild_Open chromatin_INACTIVE_cardiac muscle cell;regbuild_Open chromatin_REPRESSED_CD14 positive monocyte;regbuild_Open chromatin_INACTIVE_endothelial cell of umbilical vein;regbuild_Open chromatin_INACTIVE_fibrobl…	0		Dlx2;Dlx3;Foxl1_2	3a	cadd_4.696:deepsea_0:eigen_0:fathmm_0_0:fitcons_0:funseq2_0:gwava_0:remm_0
								Muscle_Skeletal	PPP2CB	7.93844e-05	-0.159106	0.00629059	encode_H3K27me3_myotube;encode_H3K27me3_HSMMtube;encode_H3K27me3_DND-41;encode_H3K27me3_A549;encode_DNase1_NHDF-AD;encode_MAFF_K562	0	regbuild_Open chromatin_INACTIVE_A673;regbuild_Open chromatin_INACTIVE_astrocyte;regbuild_Open chromatin_INACTIVE_B cell ENCSR682AXR;regbuild_Open chromatin_INACTIVE_bipolar neuron;regbuild_Open chromatin_INACTIVE_cardiac muscle cell;regbuild_Open chromatin_REPRESSED_CD14 positive monocyte;regbuild_Open chromatin_INACTIVE_endothelial cell of umbilical vein;regbuild_Open chromatin_INACTIVE_fibrobl…	0		Dlx2;Dlx3;Foxl1_2		cadd_4.696:deepsea_0:eigen_0:fathmm_0_0:fitcons_0:funseq2_0:gwava_0:remm_0
								Skin_Sun_Exposed_Lower_leg	PPP2CB	9.05736e-05	-0.182605	0.0254976	encode_H3K27me3_myotube;encode_H3K27me3_HSMMtube;encode_H3K27me3_DND-41;encode_H3K27me3_A549;encode_DNase1_NHDF-AD;encode_MAFF_K562	0	regbuild_Open chromatin_INACTIVE_A673;regbuild_Open chromatin_INACTIVE_astrocyte;regbuild_Open chromatin_INACTIVE_B cell ENCSR682AXR;regbuild_Open chromatin_INACTIVE_bipolar neuron;regbuild_Open chromatin_INACTIVE_cardiac muscle cell;regbuild_Open chromatin_REPRESSED_CD14 positive monocyte;regbuild_Open chromatin_INACTIVE_endothelial cell of umbilical vein;regbuild_Open chromatin_INACTIVE_fibrobl…	0		Dlx2;Dlx3;Foxl1_2		cadd_4.696:deepsea_0:eigen_0:fathmm_0_0:fitcons_0:funseq2_0:gwava_0:remm_0
								Whole_Blood	PPP2CB	1.22484e-62	0.804599	1.75245e-67	encode_H3K27me3_myotube;encode_H3K27me3_HSMMtube;encode_H3K27me3_DND-41;encode_H3K27me3_A549;encode_DNase1_NHDF-AD;encode_MAFF_K562	0	regbuild_Open chromatin_INACTIVE_A673;regbuild_Open chromatin_INACTIVE_astrocyte;regbuild_Open chromatin_INACTIVE_B cell ENCSR682AXR;regbuild_Open chromatin_INACTIVE_bipolar neuron;regbuild_Open chromatin_INACTIVE_cardiac muscle cell;regbuild_Open chromatin_REPRESSED_CD14 positive monocyte;regbuild_Open chromatin_INACTIVE_endothelial cell of umbilical vein;regbuild_Open chromatin_INACTIVE_fibrobl…	0		Dlx2;Dlx3;Foxl1_2		cadd_4.696:deepsea_0:eigen_0:fathmm_0_0:fitcons_0:funseq2_0:gwava_0:remm_0
rs114435820	chr8_30912049_G_A_b38	1	(G/A)	A	0.0378	intronic	CpG: 89_0.85	Esophagus_Mucosa	PPP2CB	7.15913e-06	-0.195761	0.00426125	encode_H3K27me3_CD14 positive monocyte;encode_H3K27me3_Monocytes-CD14+;encode_H3K27me3_bipolar neuron;encode_H3K27me3_A549;encode_H3K27me3_neural progenitor cell;encode_H3K27me3_keratinocyte;encode_H3K4me3_A673;encode_H3K27me3_NHEK;encode_H3K27me3_H9 ENCSR323FKB;encode_H3K27me3_H1 hESC ENCSR820QMS;encode_H3K4me1_K562;encode_H3K4me2_H1ESC;encode_GMEB1_K562;encode_H3K4me3_bipolar neuron;encode_H3K4…	roadmap_H3K4me2_H1-trophoblast;roadmap_H3K14ac_H9;roadmap_H3K4me3_H1-mesenchymal;roadmap_H3K9ac_HUES64;roadmap_H3K4me1_Natural Killer cells (PB);roadmap_H3K4me1_H1-mesenchymal;roadmap_H3K4me1_esophagus;roadmap_H3K4me3_Fetal Muscle Leg;roadmap_H3K4me1_Gastric;roadmap_H3K4me3_Thymus;roadmap_H3K4me1_sigmoid colon;roadmap_H3K4me2_H1-mesenchymal;roadmap_H3K4me3_Gastric;roadmap_DNase1_H1-neuronal proge…	regbuild_Promoter_INACTIVE_A549;regbuild_Promoter_ACTIVE_A673;regbuild_Promoter_ACTIVE_Aorta;regbuild_Promoter_INACTIVE_astrocyte;regbuild_Promoter_INACTIVE_B cell ENCSR682AXR;regbuild_Promoter_INACTIVE_B cells (PB) Roadmap;regbuild_Promoter_POISED_bipolar neuron;regbuild_Promoter_INACTIVE_brain;regbuild_Promoter_ACTIVE_cardiac muscle cell;regbuild_Promoter_INACTIVE_CD14 positive monocyte;regbuil…	ENCFF610XSK_H3K27ac_Testis_Adult54_ENCODE_GRCh38_Peak_39082;ENCFF509DBT_H3K4me3_Testis_Adult54_ENCODE_GRCh38_Peak_10858;ENCFF819NRA_H3K27ac_Testis_Adult37_ENCODE_GRCh38_Peak_15260;ENCFF559LDF_CTCF_Testis_Adult54_ENCODE_GRCh38_.		ELF1_disc3;YY1_disc4;Znf143_disc3	4	cadd_12.37:deepsea_0:eigen_0:fathmm_0_0:fitcons_0:funseq2_0.802333:gwava_0:remm_0
							CpG: 89_0.85	Muscle_Skeletal	PPP2CB	0.000208662	-0.150316	0.00629059	encode_H3K27me3_CD14 positive monocyte;encode_H3K27me3_Monocytes-CD14+;encode_H3K27me3_bipolar neuron;encode_H3K27me3_A549;encode_H3K27me3_neural progenitor cell;encode_H3K27me3_keratinocyte;encode_H3K4me3_A673;encode_H3K27me3_NHEK;encode_H3K27me3_H9 ENCSR323FKB;encode_H3K27me3_H1 hESC ENCSR820QMS;encode_H3K4me1_K562;encode_H3K4me2_H1ESC;encode_GMEB1_K562;encode_H3K4me3_bipolar neuron;encode_H3K4…	roadmap_H3K4me2_H1-trophoblast;roadmap_H3K14ac_H9;roadmap_H3K4me3_H1-mesenchymal;roadmap_H3K9ac_HUES64;roadmap_H3K4me1_Natural Killer cells (PB);roadmap_H3K4me1_H1-mesenchymal;roadmap_H3K4me1_esophagus;roadmap_H3K4me3_Fetal Muscle Leg;roadmap_H3K4me1_Gastric;roadmap_H3K4me3_Thymus;roadmap_H3K4me1_sigmoid colon;roadmap_H3K4me2_H1-mesenchymal;roadmap_H3K4me3_Gastric;roadmap_DNase1_H1-neuronal proge…	regbuild_Promoter_INACTIVE_A549;regbuild_Promoter_ACTIVE_A673;regbuild_Promoter_ACTIVE_Aorta;regbuild_Promoter_INACTIVE_astrocyte;regbuild_Promoter_INACTIVE_B cell ENCSR682AXR;regbuild_Promoter_INACTIVE_B cells (PB) Roadmap;regbuild_Promoter_POISED_bipolar neuron;regbuild_Promoter_INACTIVE_brain;regbuild_Promoter_ACTIVE_cardiac muscle cell;regbuild_Promoter_INACTIVE_CD14 positive monocyte;regbuil…	ENCFF610XSK_H3K27ac_Testis_Adult54_ENCODE_GRCh38_Peak_39082;ENCFF509DBT_H3K4me3_Testis_Adult54_ENCODE_GRCh38_Peak_10858;ENCFF819NRA_H3K27ac_Testis_Adult37_ENCODE_GRCh38_Peak_15260;ENCFF559LDF_CTCF_Testis_Adult54_ENCODE_GRCh38_.		ELF1_disc3;YY1_disc4;Znf143_disc3		cadd_12.37:deepsea_0:eigen_0:fathmm_0_0:fitcons_0:funseq2_0.802333:gwava_0:remm_0
							CpG: 89_0.85	Skin_Sun_Exposed_Lower_leg	PPP2CB	6.3061e-05	-0.187564	0.0254976	encode_H3K27me3_CD14 positive monocyte;encode_H3K27me3_Monocytes-CD14+;encode_H3K27me3_bipolar neuron;encode_H3K27me3_A549;encode_H3K27me3_neural progenitor cell;encode_H3K27me3_keratinocyte;encode_H3K4me3_A673;encode_H3K27me3_NHEK;encode_H3K27me3_H9 ENCSR323FKB;encode_H3K27me3_H1 hESC ENCSR820QMS;encode_H3K4me1_K562;encode_H3K4me2_H1ESC;encode_GMEB1_K562;encode_H3K4me3_bipolar neuron;encode_H3K4…	roadmap_H3K4me2_H1-trophoblast;roadmap_H3K14ac_H9;roadmap_H3K4me3_H1-mesenchymal;roadmap_H3K9ac_HUES64;roadmap_H3K4me1_Natural Killer cells (PB);roadmap_H3K4me1_H1-mesenchymal;roadmap_H3K4me1_esophagus;roadmap_H3K4me3_Fetal Muscle Leg;roadmap_H3K4me1_Gastric;roadmap_H3K4me3_Thymus;roadmap_H3K4me1_sigmoid colon;roadmap_H3K4me2_H1-mesenchymal;roadmap_H3K4me3_Gastric;roadmap_DNase1_H1-neuronal proge…	regbuild_Promoter_INACTIVE_A549;regbuild_Promoter_ACTIVE_A673;regbuild_Promoter_ACTIVE_Aorta;regbuild_Promoter_INACTIVE_astrocyte;regbuild_Promoter_INACTIVE_B cell ENCSR682AXR;regbuild_Promoter_INACTIVE_B cells (PB) Roadmap;regbuild_Promoter_POISED_bipolar neuron;regbuild_Promoter_INACTIVE_brain;regbuild_Promoter_ACTIVE_cardiac muscle cell;regbuild_Promoter_INACTIVE_CD14 positive monocyte;regbuil…	ENCFF610XSK_H3K27ac_Testis_Adult54_ENCODE_GRCh38_Peak_39082;ENCFF509DBT_H3K4me3_Testis_Adult54_ENCODE_GRCh38_Peak_10858;ENCFF819NRA_H3K27ac_Testis_Adult37_ENCODE_GRCh38_Peak_15260;ENCFF559LDF_CTCF_Testis_Adult54_ENCODE_GRCh38_.		ELF1_disc3;YY1_disc4;Znf143_disc3		cadd_12.37:deepsea_0:eigen_0:fathmm_0_0:fitcons_0:funseq2_0.802333:gwava_0:remm_0
							CpG: 89_0.85	Whole_Blood	PPP2CB	1.1845e-59	0.793026	1.75245e-67	encode_H3K27me3_CD14 positive monocyte;encode_H3K27me3_Monocytes-CD14+;encode_H3K27me3_bipolar neuron;encode_H3K27me3_A549;encode_H3K27me3_neural progenitor cell;encode_H3K27me3_keratinocyte;encode_H3K4me3_A673;encode_H3K27me3_NHEK;encode_H3K27me3_H9 ENCSR323FKB;encode_H3K27me3_H1 hESC ENCSR820QMS;encode_H3K4me1_K562;encode_H3K4me2_H1ESC;encode_GMEB1_K562;encode_H3K4me3_bipolar neuron;encode_H3K4…	roadmap_H3K4me2_H1-trophoblast;roadmap_H3K14ac_H9;roadmap_H3K4me3_H1-mesenchymal;roadmap_H3K9ac_HUES64;roadmap_H3K4me1_Natural Killer cells (PB);roadmap_H3K4me1_H1-mesenchymal;roadmap_H3K4me1_esophagus;roadmap_H3K4me3_Fetal Muscle Leg;roadmap_H3K4me1_Gastric;roadmap_H3K4me3_Thymus;roadmap_H3K4me1_sigmoid colon;roadmap_H3K4me2_H1-mesenchymal;roadmap_H3K4me3_Gastric;roadmap_DNase1_H1-neuronal proge…	regbuild_Promoter_INACTIVE_A549;regbuild_Promoter_ACTIVE_A673;regbuild_Promoter_ACTIVE_Aorta;regbuild_Promoter_INACTIVE_astrocyte;regbuild_Promoter_INACTIVE_B cell ENCSR682AXR;regbuild_Promoter_INACTIVE_B cells (PB) Roadmap;regbuild_Promoter_POISED_bipolar neuron;regbuild_Promoter_INACTIVE_brain;regbuild_Promoter_ACTIVE_cardiac muscle cell;regbuild_Promoter_INACTIVE_CD14 positive monocyte;regbuil…	ENCFF610XSK_H3K27ac_Testis_Adult54_ENCODE_GRCh38_Peak_39082;ENCFF509DBT_H3K4me3_Testis_Adult54_ENCODE_GRCh38_Peak_10858;ENCFF819NRA_H3K27ac_Testis_Adult37_ENCODE_GRCh38_Peak_15260;ENCFF559LDF_CTCF_Testis_Adult54_ENCODE_GRCh38_.		ELF1_disc3;YY1_disc4;Znf143_disc3		cadd_12.37:deepsea_0:eigen_0:fathmm_0_0:fitcons_0:funseq2_0.802333:gwava_0:remm_0
rs55837084	chr8_30914176_C_A_G_T_b38	0.948	(C/A,G,T)	A;G;T	0.0398	5upstream							encode_H3K27me3_CD14 positive monocyte;encode_H3K27me3_Monocytes-CD14+;encode_H3K27me3_bipolar neuron;encode_H3K27me3_keratinocyte;encode_H3K27me3_myotube;encode_H3K27me3_HSMMtube;encode_ZBTB33_K562	roadmap_H3K27me3_common myeloid progenitor CD34 positive ENCSR337XXD 1;roadmap_H3K27me3_common myeloid progenitor CD34 positive;roadmap_H3K27me3_neutrophil;roadmap_H3K27me3_Monocytes-CD14+ (PB) Roadmap;roadmap_H3K27me3_HUES48;roadmap_H3K27me3_Fetal Thymus;roadmap_H3K27me3_T cells (PB) Roadmap;roadmap_H3K27me3_Fetal Muscle Leg;roadmap_H3K27me3_Fetal Stomach;roadmap_H3K27me3_Fetal Adrenal Gland;roa…	0	ENCFF286DAB_H3K4me3_Testis_Adult37_ENCODE_GRCh38_Peak_29823		HDAC2_disc6;Hoxd10;Isl2;Sp100;TATA_known5;Zfp105	5	cadd_2.183;1.674:deepsea_0:eigen_0:fathmm_0_0:fitcons_0:funseq2_0:gwava_0:remm_0
rs34234016	chr8_30918288_A_G_b38	1	(A/G)	G	0.0378			Esophagus_Mucosa	PPP2CB	5.63951e-06	-0.199135	0.00426125	encode_H3K27me3_CD14 positive monocyte;encode_H3K27me3_Monocytes-CD14+;encode_H3K27me3_myotube;encode_H3K27me3_HSMMtube;encode_H3K27me3_endothelial cell of umbilical vein;encode_H3K27me3_Osteobl;encode_H3K27me3_A549;encode_H3K27me3_NH-A;encode_H3K27me3_astrocyte;encode_H3K27me3_HUVEC;encode_H3K27me3_HeLa-S3;encode_H3K27me3_SK N SH;encode_H3K4me1_bipolar neuron;encode_H3K27me3_keratinocyte;encode_…	roadmap_H3K27me3_common myeloid progenitor CD34 positive ENCSR337XXD 1;roadmap_H3K4me1_HUES48;roadmap_H3K27me3_IMR 90;roadmap_H3K27me3_common myeloid progenitor CD34 positive;roadmap_H3K27me3_B cells (PB) Roadmap;roadmap_H3K4me1_HUES6;roadmap_H3K27me3_brain;roadmap_H3K27me3_Fetal Stomach;roadmap_H3K27me3_Fetal Intestine Large;roadmap_H3K27me3_Fetal Intestine Small;roadmap_H3K27me3_neuron;roadmap_…	regbuild_CTCF Binding Site_POISED_A549;regbuild_CTCF Binding Site_ACTIVE_A673;regbuild_CTCF Binding Site_ACTIVE_astrocyte;regbuild_CTCF Binding Site_ACTIVE_B cell ENCSR682AXR;regbuild_CTCF Binding Site_ACTIVE_bipolar neuron;regbuild_CTCF Binding Site_ACTIVE_cardiac muscle cell;regbuild_CTCF Binding Site_POISED_CD14 positive monocyte;regbuild_CTCF Binding Site_ACTIVE_DND-41;regbuild_CTCF Binding S…	0			4	cadd_5.227:deepsea_0:eigen_0:fathmm_0_0:fitcons_0:funseq2_9e-06:gwava_0:remm_0
								Muscle_Skeletal	PPP2CB	0.000227387	-0.149557	0.00629059	encode_H3K27me3_CD14 positive monocyte;encode_H3K27me3_Monocytes-CD14+;encode_H3K27me3_myotube;encode_H3K27me3_HSMMtube;encode_H3K27me3_endothelial cell of umbilical vein;encode_H3K27me3_Osteobl;encode_H3K27me3_A549;encode_H3K27me3_NH-A;encode_H3K27me3_astrocyte;encode_H3K27me3_HUVEC;encode_H3K27me3_HeLa-S3;encode_H3K27me3_SK N SH;encode_H3K4me1_bipolar neuron;encode_H3K27me3_keratinocyte;encode_…	roadmap_H3K27me3_common myeloid progenitor CD34 positive ENCSR337XXD 1;roadmap_H3K4me1_HUES48;roadmap_H3K27me3_IMR 90;roadmap_H3K27me3_common myeloid progenitor CD34 positive;roadmap_H3K27me3_B cells (PB) Roadmap;roadmap_H3K4me1_HUES6;roadmap_H3K27me3_brain;roadmap_H3K27me3_Fetal Stomach;roadmap_H3K27me3_Fetal Intestine Large;roadmap_H3K27me3_Fetal Intestine Small;roadmap_H3K27me3_neuron;roadmap_…	regbuild_CTCF Binding Site_POISED_A549;regbuild_CTCF Binding Site_ACTIVE_A673;regbuild_CTCF Binding Site_ACTIVE_astrocyte;regbuild_CTCF Binding Site_ACTIVE_B cell ENCSR682AXR;regbuild_CTCF Binding Site_ACTIVE_bipolar neuron;regbuild_CTCF Binding Site_ACTIVE_cardiac muscle cell;regbuild_CTCF Binding Site_POISED_CD14 positive monocyte;regbuild_CTCF Binding Site_ACTIVE_DND-41;regbuild_CTCF Binding S…	0				cadd_5.227:deepsea_0:eigen_0:fathmm_0_0:fitcons_0:funseq2_9e-06:gwava_0:remm_0
								Skin_Sun_Exposed_Lower_leg	PPP2CB	4.77582e-05	-0.192275	0.0254976	encode_H3K27me3_CD14 positive monocyte;encode_H3K27me3_Monocytes-CD14+;encode_H3K27me3_myotube;encode_H3K27me3_HSMMtube;encode_H3K27me3_endothelial cell of umbilical vein;encode_H3K27me3_Osteobl;encode_H3K27me3_A549;encode_H3K27me3_NH-A;encode_H3K27me3_astrocyte;encode_H3K27me3_HUVEC;encode_H3K27me3_HeLa-S3;encode_H3K27me3_SK N SH;encode_H3K4me1_bipolar neuron;encode_H3K27me3_keratinocyte;encode_…	roadmap_H3K27me3_common myeloid progenitor CD34 positive ENCSR337XXD 1;roadmap_H3K4me1_HUES48;roadmap_H3K27me3_IMR 90;roadmap_H3K27me3_common myeloid progenitor CD34 positive;roadmap_H3K27me3_B cells (PB) Roadmap;roadmap_H3K4me1_HUES6;roadmap_H3K27me3_brain;roadmap_H3K27me3_Fetal Stomach;roadmap_H3K27me3_Fetal Intestine Large;roadmap_H3K27me3_Fetal Intestine Small;roadmap_H3K27me3_neuron;roadmap_…	regbuild_CTCF Binding Site_POISED_A549;regbuild_CTCF Binding Site_ACTIVE_A673;regbuild_CTCF Binding Site_ACTIVE_astrocyte;regbuild_CTCF Binding Site_ACTIVE_B cell ENCSR682AXR;regbuild_CTCF Binding Site_ACTIVE_bipolar neuron;regbuild_CTCF Binding Site_ACTIVE_cardiac muscle cell;regbuild_CTCF Binding Site_POISED_CD14 positive monocyte;regbuild_CTCF Binding Site_ACTIVE_DND-41;regbuild_CTCF Binding S…	0				cadd_5.227:deepsea_0:eigen_0:fathmm_0_0:fitcons_0:funseq2_9e-06:gwava_0:remm_0
								Whole_Blood	PPP2CB	5.51862e-59	0.790958	1.75245e-67	encode_H3K27me3_CD14 positive monocyte;encode_H3K27me3_Monocytes-CD14+;encode_H3K27me3_myotube;encode_H3K27me3_HSMMtube;encode_H3K27me3_endothelial cell of umbilical vein;encode_H3K27me3_Osteobl;encode_H3K27me3_A549;encode_H3K27me3_NH-A;encode_H3K27me3_astrocyte;encode_H3K27me3_HUVEC;encode_H3K27me3_HeLa-S3;encode_H3K27me3_SK N SH;encode_H3K4me1_bipolar neuron;encode_H3K27me3_keratinocyte;encode_…	roadmap_H3K27me3_common myeloid progenitor CD34 positive ENCSR337XXD 1;roadmap_H3K4me1_HUES48;roadmap_H3K27me3_IMR 90;roadmap_H3K27me3_common myeloid progenitor CD34 positive;roadmap_H3K27me3_B cells (PB) Roadmap;roadmap_H3K4me1_HUES6;roadmap_H3K27me3_brain;roadmap_H3K27me3_Fetal Stomach;roadmap_H3K27me3_Fetal Intestine Large;roadmap_H3K27me3_Fetal Intestine Small;roadmap_H3K27me3_neuron;roadmap_…	regbuild_CTCF Binding Site_POISED_A549;regbuild_CTCF Binding Site_ACTIVE_A673;regbuild_CTCF Binding Site_ACTIVE_astrocyte;regbuild_CTCF Binding Site_ACTIVE_B cell ENCSR682AXR;regbuild_CTCF Binding Site_ACTIVE_bipolar neuron;regbuild_CTCF Binding Site_ACTIVE_cardiac muscle cell;regbuild_CTCF Binding Site_POISED_CD14 positive monocyte;regbuild_CTCF Binding Site_ACTIVE_DND-41;regbuild_CTCF Binding S…	0				cadd_5.227:deepsea_0:eigen_0:fathmm_0_0:fitcons_0:funseq2_9e-06:gwava_0:remm_0
rs2344117	chr8_30919986_C_T_b38	1	(C/T)	T	0.0378			Esophagus_Mucosa	PPP2CB	5.63951e-06	-0.199135	0.00426125	encode_H3K27me3_myotube;encode_H3K27me3_HSMMtube	roadmap_H3K27me3_sigmoid colon	0	0		HDAC2_disc5	7	cadd_4.448:deepsea_0:eigen_0:fathmm_0_0:fitcons_0:funseq2_0:gwava_0:remm_0
								Muscle_Skeletal	PPP2CB	0.000227387	-0.149557	0.00629059	encode_H3K27me3_myotube;encode_H3K27me3_HSMMtube	roadmap_H3K27me3_sigmoid colon	0	0		HDAC2_disc5		cadd_4.448:deepsea_0:eigen_0:fathmm_0_0:fitcons_0:funseq2_0:gwava_0:remm_0
								Skin_Sun_Exposed_Lower_leg	PPP2CB	4.77582e-05	-0.192275	0.0254976	encode_H3K27me3_myotube;encode_H3K27me3_HSMMtube	roadmap_H3K27me3_sigmoid colon	0	0		HDAC2_disc5		cadd_4.448:deepsea_0:eigen_0:fathmm_0_0:fitcons_0:funseq2_0:gwava_0:remm_0
								Whole_Blood	PPP2CB	5.51862e-59	0.790958	1.75245e-67	encode_H3K27me3_myotube;encode_H3K27me3_HSMMtube	roadmap_H3K27me3_sigmoid colon	0	0		HDAC2_disc5		cadd_4.448:deepsea_0:eigen_0:fathmm_0_0:fitcons_0:funseq2_0:gwava_0:remm_0
rs17561618	chr8_30923568_G_A_b38	1	(G/A)	T;A	0.0378			Esophagus_Mucosa	PPP2CB	5.63951e-06	-0.199135	0.00426125	encode_H3K27me3_myotube;encode_H3K27me3_HSMMtube;encode_H3K4me1_SK N SH;encode_H3K27me3_bipolar neuron;encode_NFIC_K562;encode_H3K4me1_GM12878;encode_H3K4me1_MM 1S;encode_DNase1_K562;encode_H3K4me1_K562	roadmap_H3K4me1_neutrophil;roadmap_H3K4me3_CD4 positive alpha beta T cell ENCSR948ZKZ;roadmap_H3K4me1_common myeloid progenitor CD34 positive ENCSR722JRY;roadmap_H3K4me1_Monocytes-CD14+ (PB) Roadmap;roadmap_DNase1_brain ENCSR189GMC;roadmap_DNase1_brain;roadmap_H3K27me3_neural stem progenitor cell;roadmap_H3K27me3_IMR 90	regbuild_CTCF Binding Site_INACTIVE_fibroblast of dermis;regbuild_CTCF Binding Site_INACTIVE_fibroblast of lung;regbuild_CTCF Binding Site_ACTIVE_GM12878;regbuild_CTCF Binding Site_INACTIVE_H1 hESC ENCSR820QMS;regbuild_CTCF Binding Site_INACTIVE_H1ESC;regbuild_CTCF Binding Site_INACTIVE_HCT116;regbuild_CTCF Binding Site_INACTIVE_HeLa-S3;regbuild_CTCF Binding Site_INACTIVE_hepatocyte;regbuild_CTCF…	0	CTCF	RP58;TAL1_known2	3a	cadd_0.181;0.245:deepsea_0:eigen_0:fathmm_0_0:fitcons_0:funseq2_0.155386:gwava_0:remm_0
								Muscle_Skeletal	PPP2CB	0.000227387	-0.149557	0.00629059	encode_H3K27me3_myotube;encode_H3K27me3_HSMMtube;encode_H3K4me1_SK N SH;encode_H3K27me3_bipolar neuron;encode_NFIC_K562;encode_H3K4me1_GM12878;encode_H3K4me1_MM 1S;encode_DNase1_K562;encode_H3K4me1_K562	roadmap_H3K4me1_neutrophil;roadmap_H3K4me3_CD4 positive alpha beta T cell ENCSR948ZKZ;roadmap_H3K4me1_common myeloid progenitor CD34 positive ENCSR722JRY;roadmap_H3K4me1_Monocytes-CD14+ (PB) Roadmap;roadmap_DNase1_brain ENCSR189GMC;roadmap_DNase1_brain;roadmap_H3K27me3_neural stem progenitor cell;roadmap_H3K27me3_IMR 90	regbuild_CTCF Binding Site_INACTIVE_fibroblast of dermis;regbuild_CTCF Binding Site_INACTIVE_fibroblast of lung;regbuild_CTCF Binding Site_ACTIVE_GM12878;regbuild_CTCF Binding Site_INACTIVE_H1 hESC ENCSR820QMS;regbuild_CTCF Binding Site_INACTIVE_H1ESC;regbuild_CTCF Binding Site_INACTIVE_HCT116;regbuild_CTCF Binding Site_INACTIVE_HeLa-S3;regbuild_CTCF Binding Site_INACTIVE_hepatocyte;regbuild_CTCF…	0		RP58;TAL1_known2		cadd_0.181;0.245:deepsea_0:eigen_0:fathmm_0_0:fitcons_0:funseq2_0.155386:gwava_0:remm_0
								Skin_Sun_Exposed_Lower_leg	PPP2CB	4.77582e-05	-0.192275	0.0254976	encode_H3K27me3_myotube;encode_H3K27me3_HSMMtube;encode_H3K4me1_SK N SH;encode_H3K27me3_bipolar neuron;encode_NFIC_K562;encode_H3K4me1_GM12878;encode_H3K4me1_MM 1S;encode_DNase1_K562;encode_H3K4me1_K562	roadmap_H3K4me1_neutrophil;roadmap_H3K4me3_CD4 positive alpha beta T cell ENCSR948ZKZ;roadmap_H3K4me1_common myeloid progenitor CD34 positive ENCSR722JRY;roadmap_H3K4me1_Monocytes-CD14+ (PB) Roadmap;roadmap_DNase1_brain ENCSR189GMC;roadmap_DNase1_brain;roadmap_H3K27me3_neural stem progenitor cell;roadmap_H3K27me3_IMR 90	regbuild_CTCF Binding Site_INACTIVE_fibroblast of dermis;regbuild_CTCF Binding Site_INACTIVE_fibroblast of lung;regbuild_CTCF Binding Site_ACTIVE_GM12878;regbuild_CTCF Binding Site_INACTIVE_H1 hESC ENCSR820QMS;regbuild_CTCF Binding Site_INACTIVE_H1ESC;regbuild_CTCF Binding Site_INACTIVE_HCT116;regbuild_CTCF Binding Site_INACTIVE_HeLa-S3;regbuild_CTCF Binding Site_INACTIVE_hepatocyte;regbuild_CTCF…	0		RP58;TAL1_known2		cadd_0.181;0.245:deepsea_0:eigen_0:fathmm_0_0:fitcons_0:funseq2_0.155386:gwava_0:remm_0
								Whole_Blood	PPP2CB	5.51862e-59	0.790958	1.75245e-67	encode_H3K27me3_myotube;encode_H3K27me3_HSMMtube;encode_H3K4me1_SK N SH;encode_H3K27me3_bipolar neuron;encode_NFIC_K562;encode_H3K4me1_GM12878;encode_H3K4me1_MM 1S;encode_DNase1_K562;encode_H3K4me1_K562	roadmap_H3K4me1_neutrophil;roadmap_H3K4me3_CD4 positive alpha beta T cell ENCSR948ZKZ;roadmap_H3K4me1_common myeloid progenitor CD34 positive ENCSR722JRY;roadmap_H3K4me1_Monocytes-CD14+ (PB) Roadmap;roadmap_DNase1_brain ENCSR189GMC;roadmap_DNase1_brain;roadmap_H3K27me3_neural stem progenitor cell;roadmap_H3K27me3_IMR 90	regbuild_CTCF Binding Site_INACTIVE_fibroblast of dermis;regbuild_CTCF Binding Site_INACTIVE_fibroblast of lung;regbuild_CTCF Binding Site_ACTIVE_GM12878;regbuild_CTCF Binding Site_INACTIVE_H1 hESC ENCSR820QMS;regbuild_CTCF Binding Site_INACTIVE_H1ESC;regbuild_CTCF Binding Site_INACTIVE_HCT116;regbuild_CTCF Binding Site_INACTIVE_HeLa-S3;regbuild_CTCF Binding Site_INACTIVE_hepatocyte;regbuild_CTCF…	0		RP58;TAL1_known2		cadd_0.181;0.245:deepsea_0:eigen_0:fathmm_0_0:fitcons_0:funseq2_0.155386:gwava_0:remm_0
rs1477217	chr8_30925248_C_A_b38	1	(C/A)	A	0.0378			Esophagus_Mucosa	PPP2CB	5.63951e-06	-0.199135	0.00426125	encode_DNase1_MM 1S;encode_H3K4me1_K562;encode_H3K27me3_myotube;encode_H3K27me3_HSMMtube;encode_ATF3_K562;encode_H3K4me1_HepG2;encode_CEBPB_K562;encode_H3K27me3_skeletal muscle myoblast;encode_H3K27me3_HSMM;encode_H3K27me3_DND-41;encode_FOXA1_HepG2;encode_H3K27me3_Osteobl;encode_H3K4me1_MCF 7	roadmap_H3K4me1_neutrophil;roadmap_H3K4me1_Fetal Adrenal Gland;roadmap_H3K27me3_IMR 90;roadmap_H3K4me1_HUES64	regbuild_Enhancer_INACTIVE_A673;regbuild_Enhancer_INACTIVE_Aorta;regbuild_Enhancer_INACTIVE_astrocyte;regbuild_Enhancer_INACTIVE_B cell ENCSR682AXR;regbuild_Enhancer_INACTIVE_B cells (PB) Roadmap;regbuild_Enhancer_INACTIVE_bipolar neuron;regbuild_Enhancer_INACTIVE_brain;regbuild_Enhancer_INACTIVE_cardiac muscle cell;regbuild_Enhancer_ACTIVE_CD14 positive monocyte;regbuild_Enhancer_ACTIVE_CD14+CD1…	0	CEBPB	Foxj2_1;HDAC2_disc6;Maf_known3	3a	cadd_1.009:deepsea_0:eigen_0:fathmm_0_0:fitcons_0:funseq2_0.155851:gwava_0:remm_0
								Muscle_Skeletal	PPP2CB	0.000227387	-0.149557	0.00629059	encode_DNase1_MM 1S;encode_H3K4me1_K562;encode_H3K27me3_myotube;encode_H3K27me3_HSMMtube;encode_ATF3_K562;encode_H3K4me1_HepG2;encode_CEBPB_K562;encode_H3K27me3_skeletal muscle myoblast;encode_H3K27me3_HSMM;encode_H3K27me3_DND-41;encode_FOXA1_HepG2;encode_H3K27me3_Osteobl;encode_H3K4me1_MCF 7	roadmap_H3K4me1_neutrophil;roadmap_H3K4me1_Fetal Adrenal Gland;roadmap_H3K27me3_IMR 90;roadmap_H3K4me1_HUES64	regbuild_Enhancer_INACTIVE_A673;regbuild_Enhancer_INACTIVE_Aorta;regbuild_Enhancer_INACTIVE_astrocyte;regbuild_Enhancer_INACTIVE_B cell ENCSR682AXR;regbuild_Enhancer_INACTIVE_B cells (PB) Roadmap;regbuild_Enhancer_INACTIVE_bipolar neuron;regbuild_Enhancer_INACTIVE_brain;regbuild_Enhancer_INACTIVE_cardiac muscle cell;regbuild_Enhancer_ACTIVE_CD14 positive monocyte;regbuild_Enhancer_ACTIVE_CD14+CD1…	0		Foxj2_1;HDAC2_disc6;Maf_known3		cadd_1.009:deepsea_0:eigen_0:fathmm_0_0:fitcons_0:funseq2_0.155851:gwava_0:remm_0
								Skin_Sun_Exposed_Lower_leg	PPP2CB	4.77582e-05	-0.192275	0.0254976	encode_DNase1_MM 1S;encode_H3K4me1_K562;encode_H3K27me3_myotube;encode_H3K27me3_HSMMtube;encode_ATF3_K562;encode_H3K4me1_HepG2;encode_CEBPB_K562;encode_H3K27me3_skeletal muscle myoblast;encode_H3K27me3_HSMM;encode_H3K27me3_DND-41;encode_FOXA1_HepG2;encode_H3K27me3_Osteobl;encode_H3K4me1_MCF 7	roadmap_H3K4me1_neutrophil;roadmap_H3K4me1_Fetal Adrenal Gland;roadmap_H3K27me3_IMR 90;roadmap_H3K4me1_HUES64	regbuild_Enhancer_INACTIVE_A673;regbuild_Enhancer_INACTIVE_Aorta;regbuild_Enhancer_INACTIVE_astrocyte;regbuild_Enhancer_INACTIVE_B cell ENCSR682AXR;regbuild_Enhancer_INACTIVE_B cells (PB) Roadmap;regbuild_Enhancer_INACTIVE_bipolar neuron;regbuild_Enhancer_INACTIVE_brain;regbuild_Enhancer_INACTIVE_cardiac muscle cell;regbuild_Enhancer_ACTIVE_CD14 positive monocyte;regbuild_Enhancer_ACTIVE_CD14+CD1…	0		Foxj2_1;HDAC2_disc6;Maf_known3		cadd_1.009:deepsea_0:eigen_0:fathmm_0_0:fitcons_0:funseq2_0.155851:gwava_0:remm_0
								Whole_Blood	PPP2CB	5.51862e-59	0.790958	1.75245e-67	encode_DNase1_MM 1S;encode_H3K4me1_K562;encode_H3K27me3_myotube;encode_H3K27me3_HSMMtube;encode_ATF3_K562;encode_H3K4me1_HepG2;encode_CEBPB_K562;encode_H3K27me3_skeletal muscle myoblast;encode_H3K27me3_HSMM;encode_H3K27me3_DND-41;encode_FOXA1_HepG2;encode_H3K27me3_Osteobl;encode_H3K4me1_MCF 7	roadmap_H3K4me1_neutrophil;roadmap_H3K4me1_Fetal Adrenal Gland;roadmap_H3K27me3_IMR 90;roadmap_H3K4me1_HUES64	regbuild_Enhancer_INACTIVE_A673;regbuild_Enhancer_INACTIVE_Aorta;regbuild_Enhancer_INACTIVE_astrocyte;regbuild_Enhancer_INACTIVE_B cell ENCSR682AXR;regbuild_Enhancer_INACTIVE_B cells (PB) Roadmap;regbuild_Enhancer_INACTIVE_bipolar neuron;regbuild_Enhancer_INACTIVE_brain;regbuild_Enhancer_INACTIVE_cardiac muscle cell;regbuild_Enhancer_ACTIVE_CD14 positive monocyte;regbuild_Enhancer_ACTIVE_CD14+CD1…	0		Foxj2_1;HDAC2_disc6;Maf_known3		cadd_1.009:deepsea_0:eigen_0:fathmm_0_0:fitcons_0:funseq2_0.155851:gwava_0:remm_0
rs75306633	chr8_30936898_G_A_b38	1	(G/A)	A	0.0378			Esophagus_Mucosa	PPP2CB	9.15339e-06	-0.204312	0.00426125	encode_H3K4me1_K562;encode_H3K27me3_HSMMtube;encode_H3K27me3_myotube;encode_H3K27me3_DND-41	roadmap_H3K27me3_Fetal Adrenal Gland;roadmap_H3K27me3_IMR 90;roadmap_H3K27me3_T cells (PB) Roadmap;roadmap_H3K27me3_Fetal Intestine Large;roadmap_H3K27me3_common myeloid progenitor CD34 positive ENCSR337XXD 1;roadmap_H3K9me3_Monocytes-CD14+ (PB) Roadmap;roadmap_H3K27me3_sigmoid colon	0	0			5	cadd_0.723:deepsea_0:eigen_0:fathmm_0_0:fitcons_0:funseq2_0:gwava_0:remm_0
								Muscle_Skeletal	PPP2CB	0.000100406	-0.163898	0.00629059	encode_H3K4me1_K562;encode_H3K27me3_HSMMtube;encode_H3K27me3_myotube;encode_H3K27me3_DND-41	roadmap_H3K27me3_Fetal Adrenal Gland;roadmap_H3K27me3_IMR 90;roadmap_H3K27me3_T cells (PB) Roadmap;roadmap_H3K27me3_Fetal Intestine Large;roadmap_H3K27me3_common myeloid progenitor CD34 positive ENCSR337XXD 1;roadmap_H3K9me3_Monocytes-CD14+ (PB) Roadmap;roadmap_H3K27me3_sigmoid colon	0	0				cadd_0.723:deepsea_0:eigen_0:fathmm_0_0:fitcons_0:funseq2_0:gwava_0:remm_0
								Skin_Sun_Exposed_Lower_leg	PPP2CB	8.21997e-05	-0.18965	0.0254976	encode_H3K4me1_K562;encode_H3K27me3_HSMMtube;encode_H3K27me3_myotube;encode_H3K27me3_DND-41	roadmap_H3K27me3_Fetal Adrenal Gland;roadmap_H3K27me3_IMR 90;roadmap_H3K27me3_T cells (PB) Roadmap;roadmap_H3K27me3_Fetal Intestine Large;roadmap_H3K27me3_common myeloid progenitor CD34 positive ENCSR337XXD 1;roadmap_H3K9me3_Monocytes-CD14+ (PB) Roadmap;roadmap_H3K27me3_sigmoid colon	0	0				cadd_0.723:deepsea_0:eigen_0:fathmm_0_0:fitcons_0:funseq2_0:gwava_0:remm_0
								Whole_Blood	PPP2CB	3.63607e-57	0.815958	1.75245e-67	encode_H3K4me1_K562;encode_H3K27me3_HSMMtube;encode_H3K27me3_myotube;encode_H3K27me3_DND-41	roadmap_H3K27me3_Fetal Adrenal Gland;roadmap_H3K27me3_IMR 90;roadmap_H3K27me3_T cells (PB) Roadmap;roadmap_H3K27me3_Fetal Intestine Large;roadmap_H3K27me3_common myeloid progenitor CD34 positive ENCSR337XXD 1;roadmap_H3K9me3_Monocytes-CD14+ (PB) Roadmap;roadmap_H3K27me3_sigmoid colon	0	0				cadd_0.723:deepsea_0:eigen_0:fathmm_0_0:fitcons_0:funseq2_0:gwava_0:remm_0
rs12541809	chr8_30943226_A_C_b38	1	(A/C)	C	0.0378			Esophagus_Mucosa	PPP2CB	1.17103e-05	-0.195887	0.00426125	0	roadmap_H3K4me1_neutrophil;roadmap_H3K27me3_T cells (PB) Roadmap;roadmap_H3K9me3_Monocytes-CD14+ (PB) Roadmap;roadmap_H3K27me3_sigmoid colon	regbuild_Enhancer_INACTIVE_EPC (VB);regbuild_Enhancer_INACTIVE_erythroblast (CB);regbuild_Enhancer_INACTIVE_esophagus;regbuild_Enhancer_INACTIVE_Fetal Adrenal Gland;regbuild_Enhancer_INACTIVE_Fetal Intestine Large;regbuild_Enhancer_INACTIVE_Fetal Intestine Small;regbuild_Enhancer_INACTIVE_Fetal Muscle Leg;regbuild_Enhancer_INACTIVE_Fetal Muscle Trunk;regbuild_Enhancer_INACTIVE_Fetal Stomach;regbu…	0			5	cadd_10.63:deepsea_0:eigen_0:fathmm_0_0:fitcons_0:funseq2_0:gwava_0:remm_0
								Muscle_Skeletal	PPP2CB	0.000106818	-0.160298	0.00629059	0	roadmap_H3K4me1_neutrophil;roadmap_H3K27me3_T cells (PB) Roadmap;roadmap_H3K9me3_Monocytes-CD14+ (PB) Roadmap;roadmap_H3K27me3_sigmoid colon	regbuild_Enhancer_INACTIVE_EPC (VB);regbuild_Enhancer_INACTIVE_erythroblast (CB);regbuild_Enhancer_INACTIVE_esophagus;regbuild_Enhancer_INACTIVE_Fetal Adrenal Gland;regbuild_Enhancer_INACTIVE_Fetal Intestine Large;regbuild_Enhancer_INACTIVE_Fetal Intestine Small;regbuild_Enhancer_INACTIVE_Fetal Muscle Leg;regbuild_Enhancer_INACTIVE_Fetal Muscle Trunk;regbuild_Enhancer_INACTIVE_Fetal Stomach;regbu…	0				cadd_10.63:deepsea_0:eigen_0:fathmm_0_0:fitcons_0:funseq2_0:gwava_0:remm_0
								Skin_Sun_Exposed_Lower_leg	PPP2CB	8.21997e-05	-0.18965	0.0254976	0	roadmap_H3K4me1_neutrophil;roadmap_H3K27me3_T cells (PB) Roadmap;roadmap_H3K9me3_Monocytes-CD14+ (PB) Roadmap;roadmap_H3K27me3_sigmoid colon	regbuild_Enhancer_INACTIVE_EPC (VB);regbuild_Enhancer_INACTIVE_erythroblast (CB);regbuild_Enhancer_INACTIVE_esophagus;regbuild_Enhancer_INACTIVE_Fetal Adrenal Gland;regbuild_Enhancer_INACTIVE_Fetal Intestine Large;regbuild_Enhancer_INACTIVE_Fetal Intestine Small;regbuild_Enhancer_INACTIVE_Fetal Muscle Leg;regbuild_Enhancer_INACTIVE_Fetal Muscle Trunk;regbuild_Enhancer_INACTIVE_Fetal Stomach;regbu…	0				cadd_10.63:deepsea_0:eigen_0:fathmm_0_0:fitcons_0:funseq2_0:gwava_0:remm_0
								Whole_Blood	PPP2CB	6.9907e-55	0.78798	1.75245e-67	0	roadmap_H3K4me1_neutrophil;roadmap_H3K27me3_T cells (PB) Roadmap;roadmap_H3K9me3_Monocytes-CD14+ (PB) Roadmap;roadmap_H3K27me3_sigmoid colon	regbuild_Enhancer_INACTIVE_EPC (VB);regbuild_Enhancer_INACTIVE_erythroblast (CB);regbuild_Enhancer_INACTIVE_esophagus;regbuild_Enhancer_INACTIVE_Fetal Adrenal Gland;regbuild_Enhancer_INACTIVE_Fetal Intestine Large;regbuild_Enhancer_INACTIVE_Fetal Intestine Small;regbuild_Enhancer_INACTIVE_Fetal Muscle Leg;regbuild_Enhancer_INACTIVE_Fetal Muscle Trunk;regbuild_Enhancer_INACTIVE_Fetal Stomach;regbu…	0				cadd_10.63:deepsea_0:eigen_0:fathmm_0_0:fitcons_0:funseq2_0:gwava_0:remm_0
rs75191163	chr8_30945131_C_G_b38	1	(C/G)	G;T	0.0378			Esophagus_Mucosa	PPP2CB	1.17103e-05	-0.195887	0.00426125	encode_H3K27me3_HUVEC;encode_H3K27me3_myotube;encode_H3K27me3_HSMMtube;encode_H3K27me3_B cell ENCSR682AXR;encode_H3K27me3_A549;encode_H3K27me3_bipolar neuron	roadmap_H3K27me3_T cells (PB) Roadmap;roadmap_H3K27me3_common myeloid progenitor CD34 positive ENCSR337XXD 1;roadmap_H3K4me1_neutrophil;roadmap_H3K27me3_IMR 90	0	0		ATF3_known5;E4F1;Pax-3_1;Pou5f1_known2;SRF_known2;THAP1_disc1	5	cadd_0.434;0.344:deepsea_0:eigen_0:fathmm_0_0:fitcons_0:funseq2_0.051803:gwava_0:remm_0
								Muscle_Skeletal	PPP2CB	0.000106818	-0.160298	0.00629059	encode_H3K27me3_HUVEC;encode_H3K27me3_myotube;encode_H3K27me3_HSMMtube;encode_H3K27me3_B cell ENCSR682AXR;encode_H3K27me3_A549;encode_H3K27me3_bipolar neuron	roadmap_H3K27me3_T cells (PB) Roadmap;roadmap_H3K27me3_common myeloid progenitor CD34 positive ENCSR337XXD 1;roadmap_H3K4me1_neutrophil;roadmap_H3K27me3_IMR 90	0	0		ATF3_known5;E4F1;Pax-3_1;Pou5f1_known2;SRF_known2;THAP1_disc1		cadd_0.434;0.344:deepsea_0:eigen_0:fathmm_0_0:fitcons_0:funseq2_0.051803:gwava_0:remm_0
								Skin_Sun_Exposed_Lower_leg	PPP2CB	8.21997e-05	-0.18965	0.0254976	encode_H3K27me3_HUVEC;encode_H3K27me3_myotube;encode_H3K27me3_HSMMtube;encode_H3K27me3_B cell ENCSR682AXR;encode_H3K27me3_A549;encode_H3K27me3_bipolar neuron	roadmap_H3K27me3_T cells (PB) Roadmap;roadmap_H3K27me3_common myeloid progenitor CD34 positive ENCSR337XXD 1;roadmap_H3K4me1_neutrophil;roadmap_H3K27me3_IMR 90	0	0		ATF3_known5;E4F1;Pax-3_1;Pou5f1_known2;SRF_known2;THAP1_disc1		cadd_0.434;0.344:deepsea_0:eigen_0:fathmm_0_0:fitcons_0:funseq2_0.051803:gwava_0:remm_0
								Whole_Blood	PPP2CB	6.9907e-55	0.78798	1.75245e-67	encode_H3K27me3_HUVEC;encode_H3K27me3_myotube;encode_H3K27me3_HSMMtube;encode_H3K27me3_B cell ENCSR682AXR;encode_H3K27me3_A549;encode_H3K27me3_bipolar neuron	roadmap_H3K27me3_T cells (PB) Roadmap;roadmap_H3K27me3_common myeloid progenitor CD34 positive ENCSR337XXD 1;roadmap_H3K4me1_neutrophil;roadmap_H3K27me3_IMR 90	0	0		ATF3_known5;E4F1;Pax-3_1;Pou5f1_known2;SRF_known2;THAP1_disc1		cadd_0.434;0.344:deepsea_0:eigen_0:fathmm_0_0:fitcons_0:funseq2_0.051803:gwava_0:remm_0
rs60440912	chr8_30946113_G_C_b38	0.801	(G/C)	C;A	0.0467			Cells_Cultured_fibroblasts	PPP2CB	0.000188758	-0.13145	0.0850109	encode_H3K27me3_myotube;encode_H3K27me3_HSMMtube;encode_H3K27me3_A549;encode_H3K27me3_bipolar neuron;encode_H3K27me3_HeLa-S3	roadmap_H3K4me1_neutrophil;roadmap_H3K27me3_IMR 90;roadmap_H3K27me3_neural stem progenitor cell;roadmap_H3K4me1_iPS DF 19.11;roadmap_H3K79me1_IMR 90;roadmap_H3K9me3_iPS DF 19.11	0	0		SREBP_known2;TATA_disc1;Zbtb3;Zec	5	cadd_1.167;1.01:deepsea_0:eigen_0:fathmm_0_0:fitcons_0:funseq2_0:gwava_0:remm_0
								Esophagus_Mucosa	PPP2CB	7.56484e-06	-0.189584	0.00426125	encode_H3K27me3_myotube;encode_H3K27me3_HSMMtube;encode_H3K27me3_A549;encode_H3K27me3_bipolar neuron;encode_H3K27me3_HeLa-S3	roadmap_H3K4me1_neutrophil;roadmap_H3K27me3_IMR 90;roadmap_H3K27me3_neural stem progenitor cell;roadmap_H3K4me1_iPS DF 19.11;roadmap_H3K79me1_IMR 90;roadmap_H3K9me3_iPS DF 19.11	0	0		SREBP_known2;TATA_disc1;Zbtb3;Zec		cadd_1.167;1.01:deepsea_0:eigen_0:fathmm_0_0:fitcons_0:funseq2_0:gwava_0:remm_0
								Muscle_Skeletal	PPP2CB	2.04269e-05	-0.16802	0.00629059	encode_H3K27me3_myotube;encode_H3K27me3_HSMMtube;encode_H3K27me3_A549;encode_H3K27me3_bipolar neuron;encode_H3K27me3_HeLa-S3	roadmap_H3K4me1_neutrophil;roadmap_H3K27me3_IMR 90;roadmap_H3K27me3_neural stem progenitor cell;roadmap_H3K4me1_iPS DF 19.11;roadmap_H3K79me1_IMR 90;roadmap_H3K9me3_iPS DF 19.11	0	0		SREBP_known2;TATA_disc1;Zbtb3;Zec		cadd_1.167;1.01:deepsea_0:eigen_0:fathmm_0_0:fitcons_0:funseq2_0:gwava_0:remm_0
								Skin_Sun_Exposed_Lower_leg	PPP2CB	2.71153e-05	-0.19109	0.0254976	encode_H3K27me3_myotube;encode_H3K27me3_HSMMtube;encode_H3K27me3_A549;encode_H3K27me3_bipolar neuron;encode_H3K27me3_HeLa-S3	roadmap_H3K4me1_neutrophil;roadmap_H3K27me3_IMR 90;roadmap_H3K27me3_neural stem progenitor cell;roadmap_H3K4me1_iPS DF 19.11;roadmap_H3K79me1_IMR 90;roadmap_H3K9me3_iPS DF 19.11	0	0		SREBP_known2;TATA_disc1;Zbtb3;Zec		cadd_1.167;1.01:deepsea_0:eigen_0:fathmm_0_0:fitcons_0:funseq2_0:gwava_0:remm_0
								Whole_Blood	PPP2CB	1.68281e-48	0.720847	1.75245e-67	encode_H3K27me3_myotube;encode_H3K27me3_HSMMtube;encode_H3K27me3_A549;encode_H3K27me3_bipolar neuron;encode_H3K27me3_HeLa-S3	roadmap_H3K4me1_neutrophil;roadmap_H3K27me3_IMR 90;roadmap_H3K27me3_neural stem progenitor cell;roadmap_H3K4me1_iPS DF 19.11;roadmap_H3K79me1_IMR 90;roadmap_H3K9me3_iPS DF 19.11	0	0		SREBP_known2;TATA_disc1;Zbtb3;Zec		cadd_1.167;1.01:deepsea_0:eigen_0:fathmm_0_0:fitcons_0:funseq2_0:gwava_0:remm_0
rs4733207	chr8_30950540_C_T_b38	0.901	(C/T)	T	0.0417			Cells_Cultured_fibroblasts	PPP2CB	0.000195802	-0.130638	0.0850109	0	roadmap_H3K27me3_IMR 90	0	0		STAT_known15	3a	cadd_3.768:deepsea_0:eigen_0:fathmm_0_0:fitcons_0:funseq2_0.000465:gwava_0:remm_0
								Esophagus_Mucosa	PPP2CB	1.18662e-05	-0.184	0.00426125	0	roadmap_H3K27me3_IMR 90	0	0		STAT_known15		cadd_3.768:deepsea_0:eigen_0:fathmm_0_0:fitcons_0:funseq2_0.000465:gwava_0:remm_0
								Muscle_Skeletal	PPP2CB	2.09891e-05	-0.16709	0.00629059	0	roadmap_H3K27me3_IMR 90	0	0		STAT_known15		cadd_3.768:deepsea_0:eigen_0:fathmm_0_0:fitcons_0:funseq2_0.000465:gwava_0:remm_0
								Skin_Sun_Exposed_Lower_leg	PPP2CB	1.21094e-05	-0.198268	0.0254976	0	roadmap_H3K27me3_IMR 90	0	0		STAT_known15		cadd_3.768:deepsea_0:eigen_0:fathmm_0_0:fitcons_0:funseq2_0.000465:gwava_0:remm_0
								Whole_Blood	PPP2CB	2.20016e-47	0.7114	1.75245e-67	0	roadmap_H3K27me3_IMR 90	0	0		STAT_known15		cadd_3.768:deepsea_0:eigen_0:fathmm_0_0:fitcons_0:funseq2_0.000465:gwava_0:remm_0
rs117561461	chr8_30951512_T_C_b38	0.901	(T/C)	C	0.0417			Esophagus_Mucosa	PPP2CB	2.16679e-05	-0.187671	0.00426125	0	roadmap_H3K9me3_Monocytes-CD14+ (PB) Roadmap;roadmap_H3K27me3_IMR 90	0	0			7	cadd_1.706:deepsea_0:eigen_0:fathmm_0_0:fitcons_0:funseq2_0:gwava_0:remm_0
								Muscle_Skeletal	PPP2CB	3.90133e-05	-0.168639	0.00629059	0	roadmap_H3K9me3_Monocytes-CD14+ (PB) Roadmap;roadmap_H3K27me3_IMR 90	0	0				cadd_1.706:deepsea_0:eigen_0:fathmm_0_0:fitcons_0:funseq2_0:gwava_0:remm_0
								Skin_Sun_Exposed_Lower_leg	PPP2CB	0.000144366	-0.181883	0.0254976	0	roadmap_H3K9me3_Monocytes-CD14+ (PB) Roadmap;roadmap_H3K27me3_IMR 90	0	0				cadd_1.706:deepsea_0:eigen_0:fathmm_0_0:fitcons_0:funseq2_0:gwava_0:remm_0
								Whole_Blood	PPP2CB	1.50008e-54	0.780665	1.75245e-67	0	roadmap_H3K9me3_Monocytes-CD14+ (PB) Roadmap;roadmap_H3K27me3_IMR 90	0	0				cadd_1.706:deepsea_0:eigen_0:fathmm_0_0:fitcons_0:funseq2_0:gwava_0:remm_0
rs78302453	chr8_30952315_A_G_b38	0.901	(A/G)	G	0.0417			Esophagus_Mucosa	PPP2CB	8.26639e-06	-0.202089	0.00426125	encode_H3K27me3_HSMMtube;encode_H3K27me3_myotube	roadmap_H3K27me3_neuron	0	0			5	cadd_0.841:deepsea_0:eigen_0:fathmm_0_0:fitcons_0:funseq2_0:gwava_0:remm_0
								Muscle_Skeletal	PPP2CB	1.50342e-05	-0.180023	0.00629059	encode_H3K27me3_HSMMtube;encode_H3K27me3_myotube	roadmap_H3K27me3_neuron	0	0				cadd_0.841:deepsea_0:eigen_0:fathmm_0_0:fitcons_0:funseq2_0:gwava_0:remm_0
								Skin_Sun_Exposed_Lower_leg	PPP2CB	0.000132352	-0.186852	0.0254976	encode_H3K27me3_HSMMtube;encode_H3K27me3_myotube	roadmap_H3K27me3_neuron	0	0				cadd_0.841:deepsea_0:eigen_0:fathmm_0_0:fitcons_0:funseq2_0:gwava_0:remm_0
								Whole_Blood	PPP2CB	6.39501e-51	0.77337	1.75245e-67	encode_H3K27me3_HSMMtube;encode_H3K27me3_myotube	roadmap_H3K27me3_neuron	0	0				cadd_0.841:deepsea_0:eigen_0:fathmm_0_0:fitcons_0:funseq2_0:gwava_0:remm_0
rs4733209	chr8_30954077_A_T_b38	0.901	(A/T)	T	0.0417			Esophagus_Mucosa	PPP2CB	2.88261e-05	-0.188331	0.00426125	encode_H3K27me3_myotube;encode_H3K9me3_bipolar neuron;encode_H3K27me3_A549;encode_H3K27me3_PC 3;encode_H3K9me3_H9 ENCSR323FKB	roadmap_H3K9me3_common myeloid progenitor CD34 positive;roadmap_H3K9me3_neutrophil;roadmap_H3K9me3_HUES64;roadmap_H3K9me3_iPS-20b;roadmap_H3K9me3_H1 hESC;roadmap_H3K9me3_endodermal cell	regbuild_Promoter Flanking Region_INACTIVE_esophagus;regbuild_Promoter Flanking Region_INACTIVE_Fetal Adrenal Gland;regbuild_Promoter Flanking Region_INACTIVE_Fetal Intestine Large;regbuild_Promoter Flanking Region_INACTIVE_Fetal Intestine Small;regbuild_Promoter Flanking Region_INACTIVE_Fetal Muscle Leg;regbuild_Promoter Flanking Region_INACTIVE_Fetal Muscle Trunk;regbuild_Promoter Flanking Regi…	0		Ik-2_3;Pax-4_4	5	cadd_1.975:deepsea_0:eigen_0:fathmm_0_0:fitcons_0:funseq2_0:gwava_0:remm_0
								Muscle_Skeletal	PPP2CB	2.45107e-06	-0.196578	0.00629059	encode_H3K27me3_myotube;encode_H3K9me3_bipolar neuron;encode_H3K27me3_A549;encode_H3K27me3_PC 3;encode_H3K9me3_H9 ENCSR323FKB	roadmap_H3K9me3_common myeloid progenitor CD34 positive;roadmap_H3K9me3_neutrophil;roadmap_H3K9me3_HUES64;roadmap_H3K9me3_iPS-20b;roadmap_H3K9me3_H1 hESC;roadmap_H3K9me3_endodermal cell	regbuild_Promoter Flanking Region_INACTIVE_esophagus;regbuild_Promoter Flanking Region_INACTIVE_Fetal Adrenal Gland;regbuild_Promoter Flanking Region_INACTIVE_Fetal Intestine Large;regbuild_Promoter Flanking Region_INACTIVE_Fetal Intestine Small;regbuild_Promoter Flanking Region_INACTIVE_Fetal Muscle Leg;regbuild_Promoter Flanking Region_INACTIVE_Fetal Muscle Trunk;regbuild_Promoter Flanking Regi…	0		Ik-2_3;Pax-4_4		cadd_1.975:deepsea_0:eigen_0:fathmm_0_0:fitcons_0:funseq2_0:gwava_0:remm_0
								Skin_Sun_Exposed_Lower_leg	PPP2CB	0.000144366	-0.181883	0.0254976	encode_H3K27me3_myotube;encode_H3K9me3_bipolar neuron;encode_H3K27me3_A549;encode_H3K27me3_PC 3;encode_H3K9me3_H9 ENCSR323FKB	roadmap_H3K9me3_common myeloid progenitor CD34 positive;roadmap_H3K9me3_neutrophil;roadmap_H3K9me3_HUES64;roadmap_H3K9me3_iPS-20b;roadmap_H3K9me3_H1 hESC;roadmap_H3K9me3_endodermal cell	regbuild_Promoter Flanking Region_INACTIVE_esophagus;regbuild_Promoter Flanking Region_INACTIVE_Fetal Adrenal Gland;regbuild_Promoter Flanking Region_INACTIVE_Fetal Intestine Large;regbuild_Promoter Flanking Region_INACTIVE_Fetal Intestine Small;regbuild_Promoter Flanking Region_INACTIVE_Fetal Muscle Leg;regbuild_Promoter Flanking Region_INACTIVE_Fetal Muscle Trunk;regbuild_Promoter Flanking Regi…	0		Ik-2_3;Pax-4_4		cadd_1.975:deepsea_0:eigen_0:fathmm_0_0:fitcons_0:funseq2_0:gwava_0:remm_0
								Whole_Blood	PPP2CB	3.58516e-49	0.759661	1.75245e-67	encode_H3K27me3_myotube;encode_H3K9me3_bipolar neuron;encode_H3K27me3_A549;encode_H3K27me3_PC 3;encode_H3K9me3_H9 ENCSR323FKB	roadmap_H3K9me3_common myeloid progenitor CD34 positive;roadmap_H3K9me3_neutrophil;roadmap_H3K9me3_HUES64;roadmap_H3K9me3_iPS-20b;roadmap_H3K9me3_H1 hESC;roadmap_H3K9me3_endodermal cell	regbuild_Promoter Flanking Region_INACTIVE_esophagus;regbuild_Promoter Flanking Region_INACTIVE_Fetal Adrenal Gland;regbuild_Promoter Flanking Region_INACTIVE_Fetal Intestine Large;regbuild_Promoter Flanking Region_INACTIVE_Fetal Intestine Small;regbuild_Promoter Flanking Region_INACTIVE_Fetal Muscle Leg;regbuild_Promoter Flanking Region_INACTIVE_Fetal Muscle Trunk;regbuild_Promoter Flanking Regi…	0		Ik-2_3;Pax-4_4		cadd_1.975:deepsea_0:eigen_0:fathmm_0_0:fitcons_0:funseq2_0:gwava_0:remm_0
rs1030128	chr8_30954594_T_A_b38	0.901	(T/A)	A	0.0417			Esophagus_Mucosa	PPP2CB	2.88261e-05	-0.188331	0.00426125	encode_H3K27me3_A549;encode_H3K27me3_myotube;encode_H3K27me3_HSMMtube	roadmap_H3K9me3_neutrophil;roadmap_H3K9me3_HUES48	regbuild_Promoter Flanking Region_REPRESSED_A549;regbuild_Promoter Flanking Region_INACTIVE_A673;regbuild_Promoter Flanking Region_INACTIVE_Aorta;regbuild_Promoter Flanking Region_INACTIVE_astrocyte;regbuild_Promoter Flanking Region_INACTIVE_B cell ENCSR682AXR;regbuild_Promoter Flanking Region_INACTIVE_B cells (PB) Roadmap;regbuild_Promoter Flanking Region_REPRESSED_bipolar neuron;regbuild_Promot…	0		E2A_5;Foxp1;Irx	7	cadd_0.407:deepsea_0:eigen_0:fathmm_0_0:fitcons_0:funseq2_0:gwava_0:remm_0
								Muscle_Skeletal	PPP2CB	2.45107e-06	-0.196578	0.00629059	encode_H3K27me3_A549;encode_H3K27me3_myotube;encode_H3K27me3_HSMMtube	roadmap_H3K9me3_neutrophil;roadmap_H3K9me3_HUES48	regbuild_Promoter Flanking Region_REPRESSED_A549;regbuild_Promoter Flanking Region_INACTIVE_A673;regbuild_Promoter Flanking Region_INACTIVE_Aorta;regbuild_Promoter Flanking Region_INACTIVE_astrocyte;regbuild_Promoter Flanking Region_INACTIVE_B cell ENCSR682AXR;regbuild_Promoter Flanking Region_INACTIVE_B cells (PB) Roadmap;regbuild_Promoter Flanking Region_REPRESSED_bipolar neuron;regbuild_Promot…	0		E2A_5;Foxp1;Irx		cadd_0.407:deepsea_0:eigen_0:fathmm_0_0:fitcons_0:funseq2_0:gwava_0:remm_0
								Skin_Sun_Exposed_Lower_leg	PPP2CB	0.000144366	-0.181883	0.0254976	encode_H3K27me3_A549;encode_H3K27me3_myotube;encode_H3K27me3_HSMMtube	roadmap_H3K9me3_neutrophil;roadmap_H3K9me3_HUES48	regbuild_Promoter Flanking Region_REPRESSED_A549;regbuild_Promoter Flanking Region_INACTIVE_A673;regbuild_Promoter Flanking Region_INACTIVE_Aorta;regbuild_Promoter Flanking Region_INACTIVE_astrocyte;regbuild_Promoter Flanking Region_INACTIVE_B cell ENCSR682AXR;regbuild_Promoter Flanking Region_INACTIVE_B cells (PB) Roadmap;regbuild_Promoter Flanking Region_REPRESSED_bipolar neuron;regbuild_Promot…	0		E2A_5;Foxp1;Irx		cadd_0.407:deepsea_0:eigen_0:fathmm_0_0:fitcons_0:funseq2_0:gwava_0:remm_0
								Whole_Blood	PPP2CB	3.58516e-49	0.759661	1.75245e-67	encode_H3K27me3_A549;encode_H3K27me3_myotube;encode_H3K27me3_HSMMtube	roadmap_H3K9me3_neutrophil;roadmap_H3K9me3_HUES48	regbuild_Promoter Flanking Region_REPRESSED_A549;regbuild_Promoter Flanking Region_INACTIVE_A673;regbuild_Promoter Flanking Region_INACTIVE_Aorta;regbuild_Promoter Flanking Region_INACTIVE_astrocyte;regbuild_Promoter Flanking Region_INACTIVE_B cell ENCSR682AXR;regbuild_Promoter Flanking Region_INACTIVE_B cells (PB) Roadmap;regbuild_Promoter Flanking Region_REPRESSED_bipolar neuron;regbuild_Promot…	0		E2A_5;Foxp1;Irx		cadd_0.407:deepsea_0:eigen_0:fathmm_0_0:fitcons_0:funseq2_0:gwava_0:remm_0
rs184434004	chr8_30957698_G_A_C_T_b38	0.8792	(G/T,A,C)	C;T;A	0.0427								encode_NFIC_K562	roadmap_H3K27me3_Fetal Adrenal Gland;roadmap_H4K8ac_H1 hESC;roadmap_H4K91ac_H1-neuronal progenitor;roadmap_H3K23me2_H1 hESC;roadmap_H3K27ac_iPS DF 6.9	0	0			3a	cadd_0.261;0.29;0.348:deepsea_0:eigen_0:fathmm_0_0:fitcons_0:funseq2_0:gwava_0:remm_0
rs116969864	chr8_30959015_C_G_b38	0.8583	(C/G)	G;T	0.0437			Cells_Cultured_fibroblasts	WRN	2.63302e-05	-0.314195	1.54985e-12	encode_ZBTB33_K562;encode_H3K27me3_bipolar neuron;encode_H3K27me3_HSMMtube;encode_H3K27me3_myotube	roadmap_H3K27me3_Fetal Adrenal Gland;roadmap_H3K9me3_Monocytes-CD14+ (PB) Roadmap;roadmap_H3K27me3_T cells (PB) Roadmap;roadmap_H3K36me3_H1-mesenchymal;roadmap_H3K9me3_iPS DF 19.11;roadmap_H3K14ac_H1-neuronal progenitor;roadmap_H2BK12ac_H1-trophoblast	0	0		Maf_known2;YY1_known4	5	cadd_0.207;0.161:deepsea_0:eigen_0:fathmm_0_0:fitcons_0:funseq2_0:gwava_0:remm_0
								Esophagus_Mucosa	PPP2CB	7.82213e-05	-0.172958	0.00426125	encode_ZBTB33_K562;encode_H3K27me3_bipolar neuron;encode_H3K27me3_HSMMtube;encode_H3K27me3_myotube	roadmap_H3K27me3_Fetal Adrenal Gland;roadmap_H3K9me3_Monocytes-CD14+ (PB) Roadmap;roadmap_H3K27me3_T cells (PB) Roadmap;roadmap_H3K36me3_H1-mesenchymal;roadmap_H3K9me3_iPS DF 19.11;roadmap_H3K14ac_H1-neuronal progenitor;roadmap_H2BK12ac_H1-trophoblast	0	0		Maf_known2;YY1_known4		cadd_0.207;0.161:deepsea_0:eigen_0:fathmm_0_0:fitcons_0:funseq2_0:gwava_0:remm_0
								Muscle_Skeletal	PPP2CB	3.64413e-06	-0.182899	0.00629059	encode_ZBTB33_K562;encode_H3K27me3_bipolar neuron;encode_H3K27me3_HSMMtube;encode_H3K27me3_myotube	roadmap_H3K27me3_Fetal Adrenal Gland;roadmap_H3K9me3_Monocytes-CD14+ (PB) Roadmap;roadmap_H3K27me3_T cells (PB) Roadmap;roadmap_H3K36me3_H1-mesenchymal;roadmap_H3K9me3_iPS DF 19.11;roadmap_H3K14ac_H1-neuronal progenitor;roadmap_H2BK12ac_H1-trophoblast	0	0		Maf_known2;YY1_known4		cadd_0.207;0.161:deepsea_0:eigen_0:fathmm_0_0:fitcons_0:funseq2_0:gwava_0:remm_0
								Skin_Sun_Exposed_Lower_leg	PPP2CB	2.96255e-05	-0.189921	0.0254976	encode_ZBTB33_K562;encode_H3K27me3_bipolar neuron;encode_H3K27me3_HSMMtube;encode_H3K27me3_myotube	roadmap_H3K27me3_Fetal Adrenal Gland;roadmap_H3K9me3_Monocytes-CD14+ (PB) Roadmap;roadmap_H3K27me3_T cells (PB) Roadmap;roadmap_H3K36me3_H1-mesenchymal;roadmap_H3K9me3_iPS DF 19.11;roadmap_H3K14ac_H1-neuronal progenitor;roadmap_H2BK12ac_H1-trophoblast	0	0		Maf_known2;YY1_known4		cadd_0.207;0.161:deepsea_0:eigen_0:fathmm_0_0:fitcons_0:funseq2_0:gwava_0:remm_0
								Thyroid	WRN	0.000183366	-0.206627	1.52508e-19	encode_ZBTB33_K562;encode_H3K27me3_bipolar neuron;encode_H3K27me3_HSMMtube;encode_H3K27me3_myotube	roadmap_H3K27me3_Fetal Adrenal Gland;roadmap_H3K9me3_Monocytes-CD14+ (PB) Roadmap;roadmap_H3K27me3_T cells (PB) Roadmap;roadmap_H3K36me3_H1-mesenchymal;roadmap_H3K9me3_iPS DF 19.11;roadmap_H3K14ac_H1-neuronal progenitor;roadmap_H2BK12ac_H1-trophoblast	0	0		Maf_known2;YY1_known4		cadd_0.207;0.161:deepsea_0:eigen_0:fathmm_0_0:fitcons_0:funseq2_0:gwava_0:remm_0
								Whole_Blood	PPP2CB	2.25451e-36	0.630074	1.75245e-67	encode_ZBTB33_K562;encode_H3K27me3_bipolar neuron;encode_H3K27me3_HSMMtube;encode_H3K27me3_myotube	roadmap_H3K27me3_Fetal Adrenal Gland;roadmap_H3K9me3_Monocytes-CD14+ (PB) Roadmap;roadmap_H3K27me3_T cells (PB) Roadmap;roadmap_H3K36me3_H1-mesenchymal;roadmap_H3K9me3_iPS DF 19.11;roadmap_H3K14ac_H1-neuronal progenitor;roadmap_H2BK12ac_H1-trophoblast	0	0		Maf_known2;YY1_known4		cadd_0.207;0.161:deepsea_0:eigen_0:fathmm_0_0:fitcons_0:funseq2_0:gwava_0:remm_0

## Sheet: SuppTable_6
Supplementary Table S6. Information of the proteins with putative binding sites overlapping with the TEX15 tagger rs1362912 and its proxies (R2 > 0.8) according to HaploReg. Gene function information was retrieved from GeneCards and Pubmed.
Protein/TF ID	Function related to reproductive process/development/cell cycle/DNA integrity (Gene ontology)	Human Phenotype Ontology related to reproductive process	Publications of Pubmed over reproductive and spermatogenesis process
Foxp1	Involved in transcriptional regulation in embryonic stem cells and negatively regulate androgen receptor signaling.	Abnormality of the urinary system.	Spermatogonial Gene Networks Selectively Couple to Glutathione and Pentose Phosphate Metabolism but Not Cysteine Biosynthesis (PMID: 33458605).
SIX5	Involved in spermatid development.	Abnormality of the reproductive and urinary system.	Six5 is required for spermatogenic cell survival and spermiogenesis (PMID: 15163633); Study of expression of genes potentially responsible for reduced fitness in patients with myotonic dystrophy type 1 and identification of new biomarkers of testicular function (PMID: 31840338).
Smad3	-	Abnormal morphology of female internal genitalia.	Blood-testis barrier integrity depends on Pin1 expression in Sertoli cells (PMID: 28765625); Smad3 dosage determines androgen responsiveness and sets the pace of postnatal testis development (PMID: 21385936); SMAD3 Regulates Follicle-stimulating Hormone Synthesis by Pituitary Gonadotrope Cells in Vivo(PMID: 27994055).
NRSF	-	Abnormality of the genitourinary system.	Opposite effects of interleukin-1alpha and transforming growth factor-beta2 induce stage-specific regulation of junctional adhesion molecule-B gene in Sertoli cells (PMID: 19164472).
Pitx2	Involved in morphogenesis development and controls cell proliferation in a tissue-specific manner.	Abnormality of the reproductive system, urinary system, male external genitalia and penis morphology.	Pitx2 regulates gonad morphogenesis (PMID: 18678914).
Znf143	Linked to stimulation pathwayof transcription of androgen receptor.	Age at menopause.	-
Maf	-	An abnormality of male external genitalia and criptorchidism.	-
Dlx2	Involved in embryo development.	-	-
Pbx1	-	An abnormality of male external genitalia, abnormality of the bladder and criptorchidism.	The TALE homeodomain of PBX1 is involved in human primary testis-determination (PMID: 31058389).
Irf1	-	Abnormality of the genitourinary system.	Downregulation of microRNA-383 is associated with male infertility and promotes testicular embryonal carcinoma cell proliferation by targeting IRF1 (PMID: 21368870); The targeting and functions of miRNA-383 are mediated by FMRP during spermatogenesis (PMID: 23640459).
Foxj2	Plays an important role in spermatogenesis, especially in spermatocyte meiosis.	Non data avalaible.	Impact of overexpressed FOXJ2 on mouse spermatogenesis and its action mechanism (PMID: 34914223); FOXJ2 controls meiosis during spermatogenesis in male mice (PMID: 27316861); Fhx (Foxj2) expression is activated during spermatogenesis and very early in embryonic development (PMID: 11025217).
TAL1	-	Non data avalaible.	-
RXRA	-	Non data avalaible.	Expression and localization of retinoid receptors in the testis of normal and infertile men (PMID: 32770619).
Zbtb3	-	Non data avalaible.	-
Zbtb12	-	Non data avalaible.	-
Ets	Involved in stem cell development.	Non data avalaible.	-
Nkx6	-	-	-
STAT	-	Abnormality of the bladder.	Research resource: the dynamic transcriptional profile of sertoli cells during the progression of spermatogenesis (PMID: 25710594).
Ik-2	-	-	-
Foxo	-	-	Foxo1 is required in mouse spermatogonial stem cells for their maintenance and the initiation of spermatogenesis (PMID: 21865646); Expression profiling of microRNA in cryptorchid testes: miR-135a contributes to the maintenance of spermatogonial stem cells by regulating FoxO1 (PMID: 24184258).
AhR	Plays important role in development and cell motility.	Abnormality of male external genitalia, testis morphology and penis morphology. Hypoplastic male external genitalia which include the penis, the scrotum and the urethra.	Dysregulation of Notch and ERalpha signaling in AhR-/- male mice (PMID: 27688768); The aryl hydrocarbon receptor is important for proper seminiferous tubule architecture and sperm development in mice (PMID: 24174576); Cell and region specificity of Aryl hydrocarbon Receptor (AhR) system in the testis and the epididymis (PMID: 28341572).
Esr2	Nuclear estrogen receptor and enables steroid hormone receptor activity. Control the function of the reproductive system.	Ovarian dysgenesis and abnormality of female external genitalia.	Association of polymorphisms in estrogen receptors (ESR1 and ESR2) with male infertility: a meta-analysis and systematic review (PMID: 24647635); Association of polymorphisms in the estrogen receptors alpha, and beta (ESR1, ESR2) with the occurrence of male infertility and semen parameters (PMID: 20599614); Haplotype analysis of ESR2 in Japanese patients with spermatogenic failure (PMID: 22622360…
Hoxd10	Involved in single fertilization.	-	The Histone Methyltransferase Gene Absent, Small, or Homeotic Discs-1 Like Is Required for Normal Hox Gene Expression and Fertility in Mice (PMID: 26333994).
SREBP	-	-	Assisted reproductive technologies impair the expression and methylation of insulin-induced gene 1 and sterol regulatory element-binding factor 1 in the fetus and placenta (PMID: 24484994).
Foxa3	Involed in spermatogenesis.	Non data avalaible.	Impaired male fertility and atrophy of seminiferous tubules caused by haploinsufficiency for Foxa3 (PMID: 17488644); Spermatogonial Gene Networks Selectively Couple to Glutathione and Pentose Phosphate Metabolism but Not Cysteine Biosynthesis (PMID: 33458605); FOXA3 Is Expressed in Multiple Cell Lineages in the Mouse Testis and Regulates Pdgfra Expression in Leydig Cells (PMID: 28379539); FOXA3, …
AP-1	-	-	The AP-1 family of transcription factors are important regulators of gene expression within Leydig cells (PMID: 34599696); Transcriptional regulation in the testis: a role for transcription factor AP-1 complexes at various stages of spermatogenesis (PMID: 8426749).
ATF3	-	-	-
ZNF263	-	-	-
Zfp691	-	-	-
BATF	-	-	-
Sox1	Involved in embryonic and induced Pluripotent Stem Cells and lineage-specific markers.	-	-
THAP1	-	-	-
Pax-3	Regulates cell proliferation, migration and apoptosis and embrionic development.	Abnormal morphology of female internal genitalia, of the genital system and the genitourinary system.	-
ISL2	-	-	-
Hoxd10	Involved in single fertilization.	-	The Histone Methyltransferase Gene Absent, Small, or Homeotic Discs-1 Like Is Required for Normal Hox Gene Expression and Fertility in Mice (PMID: 26333994).
Hoxb9	Involved in cell proliferation and differentiation, regulation of cell cycle.	Non data avalaible.	-
Hoxb13	Essential for vertebrate embryonic development and regulation of Androgen receptor activity.	Non data avalaible.	-
Hoxa9	Essential for vertebrate embryonic development.	-	Recombineering-based dissection of flanking and paralogous Hox gene functions in mouse reproductive tracts (PMID: 23760953).
HNF6	Embryonic and Induced Pluripotent Stem Cells and Lineage-specific Markers and cell cycle regulation.	-	-
HMG-IY	Non data avalaible.	Non data avalaible.	-
Dbx1	-	-	-
Foxa2	Embryonic and Induced Pluripotent Stem Cells and Lineage-specific Markers.	Abnormality of male external genitalia, testis morphology and Hypogonadotropic hypogonadism is characterized by reduced function of the gonads (testes in males or ovaries in females) and results from the absence of the gonadal stimulating pituitary hormones: follicle stimulating hormone (FSH) and luteinizing hormone (LH). Hypoplastic male external genitalia which include the penis, the scrotum an…	Forkhead box a2 (FOXA2) is essential for uterine function and fertility (PMID: 28049832); Foxa2 is essential for mouse endometrial gland development and fertility (PMID: 20484741); Spermatogonial Gene Networks Selectively Couple to Glutathione and Pentose Phosphate Metabolism but Not Cysteine Biosynthesis (PMID: 33458605).
Zfx	-	Non data avalaible.	Zfx mutation results in small animal size and reduced germ cell number in male and female mice (PMID: 9187153); RNAi as a tool to control the sex ratio of mouse offspring by interrupting Zfx/Zfy genes in the testis (PMID: 28251288); Comparison of human ZFY and ZFX transcripts (PMID: 2308929).
BHLHE40	-	-	-
HIF1	-	-	-
Mxi1	-	Abnormality of male internal genitalia and genitourinary system.	-
Zfp161	-	Non data avalaible.	-
SIRT6	Has roles in genomic stability, cell senescence and apoptosis.	Non data avalaible.	Sirt6 is required for spermatogenesis in mice (PMID: 32915773); Sirtuins in gamete biology and reproductive physiology: emerging roles and therapeutic potential in female and male infertility (PMID: 29447380).
YY1	Important role in development and differentiation, DNA replication, double-strand break repair via homologous recombination and DNA repair.	Cryptorchidism, abnormality of male external genitalia, abnormal testis morphology and abnormality of the ureter.	Loss of YY1 impacts the heterochromatic state and meiotic double-strand breaks during mouse spermatogenesis (PMID: 19786570); Reciprocal localization of transcription factors YY1 and CP2c in spermatogonial stem cells and their putative roles during spermatogenesis (PMID: 27612612); YY1 and CP2c in Unidirectional Spermatogenesis and Stemness (PMID: 33537512).
E2A	Embryonic and Induced Pluripotent Stem Cells and Lineage-specific Markers.	-	-
Irx	-	-	-
ELF1	-	-	Genome-wide chromatin occupancy of BRDT and gene expression analysis suggest transcriptional partners and specific epigenetic landscapes that regulate gene expression during spermatogenesis (PMID: 33469999).
Ik-1	-	Abnormality of male external genitalia and bladder.	-
LUN-1	-	-	-
PLAG1	-	Abnormality of male external genitalia and Cryptorchidism.	Epigenetics, spermatogenesis and male infertility (PMID: 21540125); Emerging role of PLAG1 as a regulator of growth and reproduction (PMID: 26577933); PLAG1 deficiency impairs spermatogenesis and sperm motility in mice (PMID: 28706261); Transcriptome analysis of the epididymis from Plag1 deficient mice suggests dysregulation of sperm maturation and extracellular matrix genes (PMID: 32959928); PLA…
Dlx3	Role in embryo development.	-	-
Foxl1	Role in embryo development.	-	-
ERalpha-a (ESR1)	Involved in antral ovarian follicle growth and play a role in growth, metabolism, sexual development, gestation, and other reproductive functions.	Abnormal morphology of female internal genitalia and Hypoplasia of the uterus.	Nonclassical androgen and estrogen signaling is essential for normal spermatogenesis (PMID: 34119408); Estrogens in Male Physiology (PMID: 28539434); Estrogen in the male: a historical perspective (PMID: 29438493); Estrogens and development of the rete testis, efferent ductules, epididymis and vas deferens (PMID: 33441255 ); Oestrogens and spermatogenesis (PMID: 20403867); Estrogen suppresses SOX…
LRH1	Role in embryo development.	Non data avalaible.	Lrh1 can help reprogram sexual cell fate and is required for Sertoli cell development and spermatogenesis in the mouse testis (PMID: 35192609); Localization and regulation of aromatase liver receptor homologue-1 in the developing rat testis (PMID: 20214950); Liver receptor homolog 1 is essential for ovulation (PMID: 18628394); Reversible infertility in a liver receptor homologue-1 (LRH-1)-knockdo…
HDAC2	Important role in cell cycle progression and developmental events, androgen receptor activity and repression of YY1.	Non data avalaible.	Histone deacetylase 2 (HDAC2) regulates chromosome segregation and kinetochore function via H4K16 deacetylation during oocyte maturation in mouse (PMID: 23516383); Transcriptional analysis of histone deacetylase family members reveal similarities between differentiating and aging spermatogonial stem cells (PMID: 22729928).
RP58	-	-	-
NR4A	-	Non data avalaible.	Nuclear receptors in Leydig cell gene expression and function (PMID: 20375256).
NF-kappaB	Present in almost all cell types related to many biological processes such as differentiation and cell growth.	-	The possible role of NF-κB1 Rs28362491 polymorphism in male fertility of Egyptian population (PMID: 32441399); A novel and compact review on the role of oxidative stress in female reproduction (PMID: 30126412).
Hsf1	Role in mitotic progression.	Non data avalaible.	Heat shock protein and heat shock factor expression in sperm: relation to oligozoospermia and varicocele (PMID: 20096881); Heat shock transcription factor 1 localizes to sex chromatin during meiotic repression (PMID: 20802198); Arrest of spermatogenesis in mice expressing an active heat shock transcription factor 1 (PMID: 10747023); Essential requirement for both hsf1 and hsf2 transcriptional act…
E2F1	Play an important role in cell cycle regulation, DNA replication and DNA damage response.	Non data avalaible.	Phosphoribosyl-pyrophosphate synthetase 2 (PRPS2) depletion regulates spermatogenic cell apoptosis and is correlated with hypospermatogenesis (PMID: 31736475); Expression of Itch in Sertoli cells is controlled via the interaction of E2F1/DP1 complex with E2F and GATA motifs (PMID: 22319664); Genomic and genetic variation in E2F transcription factor-1 in men with nonobstructive azoospermia (PMID: …
Ncx	-	Non data avalaible.	ATPases, ion exchangers and human sperm motility (PMID: 25820902); Role of the Na+/Ca2+ exchanger in calcium homeostasis and human sperm motility regulation (PMID: 16374831).
BCL2	Regulation of cell cycle and estrogen signalling pathway.	-	Bcl-w forms complexes with Bax and Bak, and elevated ratios of Bax/Bcl-w and Bak/Bcl-w correspond to spermatogonial and spermatocyte apoptosis in the testis (PMID: 10809232); Hormonal regulation of spermatogenesis and spermiogenesis (PMID: 18400489); Apoptosis regulation in the testis: involvement of Bcl-2 family members (PMID: 10862001).
Pax4	Embryonic and Induced Pluripotent Stem Cells and Lineage-specific Markers.	Abnormality of the urinary system.	-
Sin3Ak	Non data avalaible.	Non data avalaible.	-
Arnt	-	Non data avalaible.	Expression of aryl hydrocarbon receptor and aryl hydrocarbon receptor nuclear translocator messenger ribonucleic acids and proteins in rat and human testis (PMID: 12586752); The aryl hydrocarbon receptor (AhR) and its nuclear translocator (Arnt) are dispensable for normal mammary gland development but are required for fertility (PMID: 11892012); Expression of aryl hydrocarbon receptor (AHR) and a…
Nrf-2	-	-	Ellagic acid improved diabetes mellitus-induced testicular damage and sperm abnormalities by activation of Nrf2 (PMID: 34354412).
Isl2	-	-	-
TATA	-	Abnormality of the bladder and testosterone measurement.	-
HNF1	-	Abnormal morphology of female internal genitalia and the genitourinary system.	HNF1 regulates critical processes in the human epididymis epithelium (PMID: 26808453); Transcriptional networks in the human epididymis (PMID: 31050198).
Bcl6b	-	Non data avalaible.	FGF2 mediates mouse spermatogonial stem cell self-renewal via upregulation of Etv5 and Bcl6b through MAP2K1 activation (PMID: 22491947); Identification of glial cell line-derived neurotrophic factor-regulated genes important for spermatogonial stem cell self-renewal in the rat (PMID: 19339709).
E4F1	Functions in cell survival and proliferation through control of the cell cycle.	Non data avalaible.	E4 Transcription Factor 1 (E4F1) Regulates Sertoli Cell Proliferation and Fertility in Mice (PMID: 32962114).
Myc	Regulates apoptosis and survival anti-apoptotic action of nuclear ESR1 and ESR2 and miRNA regulation of DNA Damage Response. Also regulation of somatic reprogramming, controls self-renewal of embryonic stem cells.	Abnormal morphology of female internal genitalia and genital system.	Myc plays an important role in Drosophila P-M hybrid dysgenesis to eliminate germline cells with genetic damage (PMID: 32322015); Myc/Mycn-mediated glycolysis enhances mouse spermatogonial stem cell self-renewal (PMID: 28007786); Presence and role of c-myc proto-oncogene product in mammalian sperm cell function (PMID: 1868142).
Pou5f1	Plays a key role in embryonic development and stem cell pluripotency.	Non data avalaible.	Ectopic POU5F1 in the male germ lineage disrupts differentiation and spermatogenesis in mice (PMID: 27486267).
SRF	Regulates the cytoskeleton during development, morphogenesis and cell migration.	Non data avalaible.	-
VDR	-	Abnormality of the genitourinary system.	Vitamin D and fertility: a systematic review (PMID: 22275473); Polymorphisms and haplotypes in VDR gene are associated with female idiopathic infertility (PMID: 30221569); New perspectives on PPAR, VDR and FXRα as new actors in testicular pathophysiology (PMID: 32878696); Effects of Vitamin D on Apoptosis and Quality of Sperm in Asthenozoospermia (PMID: 32511900); Vitamin D and male reproduction …
Zec	Plays a role in spermiogenesis.	Non data avalaible.	-
Zfp105	Involved in cell differentiation and/or proliferation, and spermatogenesis.	Reproductive system abnormality.	Expression of zinc finger protein 105 in the testis and its role in male fertility (PMID: 20186958); Differential expression of the zinc finger gene Zfp105 during spermatogenesis (PMID: 9716663).
Dbx1	-	Non data avalaible.	-
Sp100	-	-	-
Hmbox1	-	Abnormality of chromosome segregation.	-
Lhx3	Cells diferentiation.	Abnormality of reproductive system physiology and genital system, and Hypogonadotropic hypogonadism.	Transgenic mice expressing LHX3 transcription factor isoforms in the pituitary: effects on the gonadotrope axis and sex-specific reproductive disease (PMID: 17311285); Does the FSHB c.-211G>T polymorphism impact Sertoli cell number and the spermatogenic potential in infertile patients? (PMID: 32096339).
GATA2	-	-	Androgen promotes differentiation of PLZF + spermatogonia pool via indirect regulatory pattern; Oocyte cryopreservation for women with GATA2 deficiency (PMID: 31142324).
CEBPB	Essential for female reproduction because of a critical role in ovarian follicle development.	Non data avalaible.	-
CTCF	Plays an essential role in oocyte and preimplantation embryo development; chromatin remodelling and involved in sister chromatid cohesion. Associates with both centromeres and chromosomal arms during metaphase.	Cryptorchidism and abnormality of male external genitalia.	The combined action of CTCF and its testis-specific paralog BORIS is essential for spermatogenesis (PMID: 34158481); CTCF contributes in a critical way to spermatogenesis and male fertility (PMID: 27345455); Key role for CTCF in establishing chromatin structure in human embryos (PMID: 31801998).
POL2	Involved in DNA repair and chromosomal DNA replication.	Cryptorchidism and abnormality of female internal genitalia.	Roles of POL3, POL2 and PMS1 genes in maintaining accurate DNA replication (PMID: 1291235).
BCLAF1	-	Non data avalaible.	Null mutation of the transcription factor inhibitor of DNA binding 3 (id3) affects spermatozoal motility parameters and epididymal gene expression in mice (PMID: 21148110); A Proteome Approach Reveals Differences between Fertile Women and Patients with Repeated Implantation Failure on Endometrial Level⁻Does hCG Render the Endometrium of RIF Patients? (PMID: 30669470).
EGR1	Role in regulating the response to growth factors, DNA damage, cell survival, proliferation and cell death. Regulates biosynthesis of luteinizing hormone (LH).	Non data avalaible.	Functional compensation by Egr4 in Egr1-dependent luteinizing hormone regulation and Leydig cell steroidogenesis (PMID: 10866682); Estrogen-induced transcription factor EGR1 regulates c-Kit transcription in the mouse uterus to maintain uterine receptivity for embryo implantation (PMID: 28965972); Cellular distribution of Egr1 transcription in the male rat pituitary gland (PMID: 25139489).
PAX5C20	-	-	-
SMC3	Central component of cohesin, a complex required for chromosome cohesion during the cell cycle. Involved in DNA replication and DNA repair.	Abnormal morphology of female internal genitalia and the bladder.	Association of mammalian SMC1 and SMC3 proteins with meiotic chromosomes and synaptonemal complexes (PMID: 10652260); Differential association of SMC1alpha and SMC3 proteins with meiotic chromosomes in wild-type and SPO11-deficient male mice (PMID: 12498344).
NFKB	Involved in cell differentiation and/or proliferation.	-	Co-operative effect of glutathione depletion and selenium induced oxidative stress on API and NFkB expression in testicular cells in vitro: insights to regulation of spermatogenesis (PMID: 18449455).
CFOS	Involved in cell differentiation and/or proliferation. Related with Estrogen signaling pathway.	Abnormality of the genital system. Abnormal morphology of female internal and external genitalia.	Expression of the proto-oncogene c-fos and the immunolocalization of c-fos, phosphorylated c-fos and estrogen receptor beta in the human testis (PMID: 19795350).
POL2B	-	-	-
CJUN	-	Non data avalaible.	-
ELK4	-	Non data avalaible.	-
POL2S2	-	-	-
FOSL2	Regulated of cell proliferation, differentiation, and transformation.	Genital syndrome.	-
TAF1	-	X-linked syndrome.	Nucleolar colocalization of TAF1 and testis-specific TAFs during Drosophila spermatogenesis (PMID: 17823958); Analysis of selected transcript levels in porcine spermatozoa, oocytes, zygotes and two-cell stage embryos (PMID: 18462614).
TBP	Linked to pathway of transcription of androgen receptor.	Functional abnormality of the bladder and testosterone measurement.	Candidate SNP-markers altering TBP binding affinity for promoters of the Y-linked genes CDY2A, SHOX, and ZFY are lowering many indexes of reproductive potential in men (PMID: 33959695).
CCNT2	Involved in cell cycle regulation.	Non data avalaible.	Cyclin T2: a novel miR-15a target gene involved in early spermatogenesis (PMID: 21740905).
E2F6	Involved in Mitotic G1-G1/S phases.	Non data avalaible.	A role for E2F6 in the restriction of male-germ-cell-specific gene expression (PMID: 15936277); E2F6 initiates stable epigenetic silencing of germline genes during embryonic development (PMID: 34117224).
GABP	-	-	-
HEY1	-	-	-
HMGN3	Binds to nucleosomes, regulating chromatin structure, DNA replication and DNA repair.	Non data avalaible.	-
JUNB	-	Non data avalaible.	Increased levels of junB and c-jun mRNAs in male germ cells following testicular cell dissociation. Maximal stimulation in prepuberal animals (PMID: 1700782).
JUND	-	Non data avalaible.	junD mRNA expression differs from c-jun and junB mRNA expression during male germinal cell differentiation (PMID: 1793595).
MAX	Regulated of cell proliferation, differentiation, and transformation.	-	Max is a repressor of germ cell-related gene expression in mouse embryonic stem cells (PMID: 23612295).
POL24H8	-	-	-

## Sheet: SuppTable_7
Supplementary Table S7. Enrichment of gene ontology (GO) biological processes for the set of transcription factors with binding motifs overlapping with the TEX15 tagger rs1362912 and its proxies (R2 > 0.8). Processed related with reproduction are highlighted in bold.
#term ID	term description	observed gene count	background gene count	strength	false discovery rate	matching proteins in your network (IDs)	matching proteins in your network (labels)
GO:0006357	Regulation of transcription by rna polymerase ii	83	2172	0.9	3.94e-61	9606.ENSP00000162391,9606.ENSP00000219069,9606.ENSP00000226574,9606.ENSP00000228741,9606.ENSP00000233638,9606.ENSP00000234198,9606.ENSP00000239882,9606.ENSP00000239938,9606.ENSP00000242057,9606.ENSP00000245414,9606.ENSP00000245787,9606.ENSP00000245919,9606.ENSP00000249501,9606.ENSP00000252818,9606.ENSP00000254250,9606.ENSP00000256495,9606.ENSP00000257555,9606.ENSP00000259915,9606.ENSP00000262238,…	FOXJ2,ZNF263,NFKB1,ELK3,TLX2,DLX2,ELF1,EGR1,AHR,IRF1,INSIG2,FOSB,HOXD10,JUND,THAP1,BHLHE40,HNF1A,POU5F1,YY1,TCF3,CTCF,CCNT2,FOSL2,SRF,BATF,HOXB13,IRX6,ISL2,BCL6B,TAL1,E4F1,ONECUT1,JUNB,FOXA3,PITX2,CEBPB,HOXB9,REST,SIX5,PLAG1,FOXL1,MAF,SOX1,MXI1,IRX3,SMAD3,SIRT6,HEY1,PAX4,SP100,HOXA9,ESR2,ATF3,E2F1,GATA2,ZBTB14,ELK4,ARNT,MAX,NR5A2,JUN,LHX3,ZNF691,ZBTB12,ZFX,E2F6,PAX3,ZNF143,NFE2L2,HMBOX1,DLX3,FOXA…
GO:2000112	Regulation of cellular macromolecule biosynthetic process	92	3878	0.69	2.36e-56	9606.ENSP00000162391,9606.ENSP00000219069,9606.ENSP00000226574,9606.ENSP00000228741,9606.ENSP00000233638,9606.ENSP00000234198,9606.ENSP00000239882,9606.ENSP00000239938,9606.ENSP00000242057,9606.ENSP00000245414,9606.ENSP00000245787,9606.ENSP00000245919,9606.ENSP00000249501,9606.ENSP00000252818,9606.ENSP00000254250,9606.ENSP00000256495,9606.ENSP00000257555,9606.ENSP00000259915,9606.ENSP00000262238,…	FOXJ2,ZNF263,NFKB1,ELK3,TLX2,DLX2,ELF1,EGR1,AHR,IRF1,INSIG2,FOSB,HOXD10,JUND,THAP1,BHLHE40,HNF1A,POU5F1,YY1,TCF3,NOX4,CTCF,CCNT2,FOSL2,SRF,BTAF1,BATF,HOXB13,IRX6,ISL2,BCL6B,TAL1,E4F1,ONECUT1,JUNB,FOXA3,PITX2,CEBPB,HOXB9,REST,SIX5,PLAG1,FOXL1,MAF,SOX1,MXI1,IRX3,SMAD3,SIRT6,HEY1,PAX4,SP100,HOXA9,ESR2,ATF3,E2F1,GATA2,ZBTB14,ELK4,ARNT,MAX,SMC3,NR5A2,SOAT1,JUN,LHX3,ZNF691,ZBTB12,ZFX,E2F6,PAX3,TBP,ZNF3…
GO:0006355	Regulation of transcription, dna-templated	88	3388	0.73	2.29e-54	9606.ENSP00000162391,9606.ENSP00000219069,9606.ENSP00000226574,9606.ENSP00000228741,9606.ENSP00000233638,9606.ENSP00000234198,9606.ENSP00000239882,9606.ENSP00000239938,9606.ENSP00000242057,9606.ENSP00000245414,9606.ENSP00000245787,9606.ENSP00000245919,9606.ENSP00000249501,9606.ENSP00000252818,9606.ENSP00000254250,9606.ENSP00000256495,9606.ENSP00000257555,9606.ENSP00000259915,9606.ENSP00000262238,…	FOXJ2,ZNF263,NFKB1,ELK3,TLX2,DLX2,ELF1,EGR1,AHR,IRF1,INSIG2,FOSB,HOXD10,JUND,THAP1,BHLHE40,HNF1A,POU5F1,YY1,TCF3,CTCF,CCNT2,FOSL2,SRF,BTAF1,BATF,HOXB13,IRX6,ISL2,BCL6B,TAL1,E4F1,ONECUT1,JUNB,FOXA3,PITX2,CEBPB,HOXB9,REST,SIX5,PLAG1,FOXL1,MAF,SOX1,MXI1,IRX3,SMAD3,SIRT6,HEY1,PAX4,SP100,HOXA9,ESR2,ATF3,E2F1,GATA2,ZBTB14,ELK4,ARNT,MAX,NR5A2,JUN,LHX3,ZNF691,ZBTB12,ZFX,E2F6,PAX3,TBP,ZNF35,ZNF143,NFE2L2,…
GO:0019219	Regulation of nucleobase-containing compound metabolic process	89	3982	0.66	1.82e-50	9606.ENSP00000162391,9606.ENSP00000219069,9606.ENSP00000226574,9606.ENSP00000228741,9606.ENSP00000233638,9606.ENSP00000234198,9606.ENSP00000239882,9606.ENSP00000239938,9606.ENSP00000242057,9606.ENSP00000245414,9606.ENSP00000245787,9606.ENSP00000245919,9606.ENSP00000249501,9606.ENSP00000252818,9606.ENSP00000254250,9606.ENSP00000256495,9606.ENSP00000257555,9606.ENSP00000259915,9606.ENSP00000262238,…	FOXJ2,ZNF263,NFKB1,ELK3,TLX2,DLX2,ELF1,EGR1,AHR,IRF1,INSIG2,FOSB,HOXD10,JUND,THAP1,BHLHE40,HNF1A,POU5F1,YY1,TCF3,NOX4,CTCF,CCNT2,FOSL2,SRF,BTAF1,BATF,HOXB13,IRX6,ISL2,BCL6B,TAL1,E4F1,ONECUT1,JUNB,FOXA3,PITX2,CEBPB,HOXB9,REST,SIX5,PLAG1,FOXL1,MAF,SOX1,MXI1,IRX3,SMAD3,SIRT6,HEY1,PAX4,SP100,HOXA9,ESR2,ATF3,E2F1,GATA2,ZBTB14,ELK4,ARNT,MAX,NR5A2,JUN,LHX3,ZNF691,ZBTB12,ZFX,E2F6,PAX3,TBP,ZNF35,ZNF143,NF…
GO:1903508	Positive regulation of nucleic acid-templated transcription	69	1670	0.93	1.07e-48	9606.ENSP00000162391,9606.ENSP00000226574,9606.ENSP00000228741,9606.ENSP00000233638,9606.ENSP00000234198,9606.ENSP00000239882,9606.ENSP00000239938,9606.ENSP00000242057,9606.ENSP00000245414,9606.ENSP00000245787,9606.ENSP00000245919,9606.ENSP00000249501,9606.ENSP00000252818,9606.ENSP00000257555,9606.ENSP00000259915,9606.ENSP00000262238,9606.ENSP00000262965,9606.ENSP00000264010,9606.ENSP00000264157,…	FOXJ2,NFKB1,ELK3,TLX2,DLX2,ELF1,EGR1,AHR,IRF1,INSIG2,FOSB,HOXD10,JUND,HNF1A,POU5F1,YY1,TCF3,CTCF,CCNT2,FOSL2,SRF,BATF,IRX6,TAL1,E4F1,ONECUT1,JUNB,FOXA3,PITX2,CEBPB,HOXB9,REST,SIX5,PLAG1,MAF,SOX1,SMAD3,HEY1,SP100,HOXA9,ESR2,ATF3,E2F1,GATA2,ELK4,ARNT,MAX,NR5A2,JUN,LHX3,ZNF691,ZFX,E2F6,PAX3,TBP,ZNF143,NFE2L2,HMBOX1,DLX3,FOXA2,PBX1,TAF1,RXRA,HDAC2,HSF1,BCLAF1,VDR,MYC,HMGN3
GO:0045944	Positive regulation of transcription by rna polymerase ii	63	1253	1.02	6.19e-48	9606.ENSP00000162391,9606.ENSP00000226574,9606.ENSP00000228741,9606.ENSP00000233638,9606.ENSP00000234198,9606.ENSP00000239882,9606.ENSP00000239938,9606.ENSP00000242057,9606.ENSP00000245414,9606.ENSP00000245787,9606.ENSP00000245919,9606.ENSP00000249501,9606.ENSP00000252818,9606.ENSP00000257555,9606.ENSP00000259915,9606.ENSP00000262238,9606.ENSP00000262965,9606.ENSP00000264010,9606.ENSP00000264157,…	FOXJ2,NFKB1,ELK3,TLX2,DLX2,ELF1,EGR1,AHR,IRF1,INSIG2,FOSB,HOXD10,JUND,HNF1A,POU5F1,YY1,TCF3,CTCF,CCNT2,FOSL2,SRF,BATF,IRX6,TAL1,ONECUT1,JUNB,FOXA3,PITX2,CEBPB,HOXB9,SIX5,PLAG1,MAF,SOX1,SMAD3,HEY1,HOXA9,ESR2,ATF3,E2F1,GATA2,ELK4,ARNT,MAX,NR5A2,JUN,LHX3,ZNF691,E2F6,PAX3,ZNF143,NFE2L2,DLX3,FOXA2,PBX1,TAF1,RXRA,HDAC2,HSF1,BCLAF1,VDR,MYC,HMGN3
GO:0010557	Positive regulation of macromolecule biosynthetic process	71	1906	0.88	7.51e-48	9606.ENSP00000162391,9606.ENSP00000226574,9606.ENSP00000228741,9606.ENSP00000233638,9606.ENSP00000234198,9606.ENSP00000239882,9606.ENSP00000239938,9606.ENSP00000242057,9606.ENSP00000245414,9606.ENSP00000245787,9606.ENSP00000245919,9606.ENSP00000249501,9606.ENSP00000252818,9606.ENSP00000257555,9606.ENSP00000259915,9606.ENSP00000262238,9606.ENSP00000262965,9606.ENSP00000263317,9606.ENSP00000264010,…	FOXJ2,NFKB1,ELK3,TLX2,DLX2,ELF1,EGR1,AHR,IRF1,INSIG2,FOSB,HOXD10,JUND,HNF1A,POU5F1,YY1,TCF3,NOX4,CTCF,CCNT2,FOSL2,SRF,BATF,IRX6,TAL1,E4F1,ONECUT1,JUNB,FOXA3,PITX2,CEBPB,HOXB9,REST,SIX5,PLAG1,MAF,SOX1,SMAD3,HEY1,SP100,HOXA9,ESR2,ATF3,E2F1,GATA2,ELK4,ARNT,MAX,NR5A2,SOAT1,JUN,LHX3,ZNF691,ZFX,E2F6,PAX3,TBP,ZNF143,NFE2L2,HMBOX1,DLX3,FOXA2,PBX1,TAF1,RXRA,HDAC2,HSF1,BCLAF1,VDR,MYC,HMGN3
GO:0045935	Positive regulation of nucleobase-containing compound metabolic process	71	1927	0.88	1.46e-47	9606.ENSP00000162391,9606.ENSP00000226574,9606.ENSP00000228741,9606.ENSP00000233638,9606.ENSP00000234198,9606.ENSP00000239882,9606.ENSP00000239938,9606.ENSP00000242057,9606.ENSP00000245414,9606.ENSP00000245787,9606.ENSP00000245919,9606.ENSP00000249501,9606.ENSP00000252818,9606.ENSP00000257555,9606.ENSP00000259915,9606.ENSP00000262238,9606.ENSP00000262965,9606.ENSP00000263317,9606.ENSP00000264010,…	FOXJ2,NFKB1,ELK3,TLX2,DLX2,ELF1,EGR1,AHR,IRF1,INSIG2,FOSB,HOXD10,JUND,HNF1A,POU5F1,YY1,TCF3,NOX4,CTCF,CCNT2,FOSL2,SRF,BATF,IRX6,TAL1,E4F1,ONECUT1,JUNB,FOXA3,PITX2,CEBPB,HOXB9,REST,SIX5,PLAG1,MAF,SOX1,SMAD3,SIRT6,HEY1,SP100,HOXA9,ESR2,ATF3,E2F1,GATA2,ELK4,ARNT,MAX,NR5A2,JUN,LHX3,ZNF691,ZFX,E2F6,PAX3,TBP,ZNF143,NFE2L2,HMBOX1,DLX3,FOXA2,PBX1,TAF1,RXRA,HDAC2,HSF1,BCLAF1,VDR,MYC,HMGN3
GO:0045893	Positive regulation of transcription, dna-templated	67	1587	0.94	1.96e-47	9606.ENSP00000162391,9606.ENSP00000226574,9606.ENSP00000228741,9606.ENSP00000233638,9606.ENSP00000234198,9606.ENSP00000239882,9606.ENSP00000239938,9606.ENSP00000242057,9606.ENSP00000245414,9606.ENSP00000245787,9606.ENSP00000245919,9606.ENSP00000249501,9606.ENSP00000252818,9606.ENSP00000257555,9606.ENSP00000259915,9606.ENSP00000262238,9606.ENSP00000262965,9606.ENSP00000264010,9606.ENSP00000264157,…	FOXJ2,NFKB1,ELK3,TLX2,DLX2,ELF1,EGR1,AHR,IRF1,INSIG2,FOSB,HOXD10,JUND,HNF1A,POU5F1,YY1,TCF3,CTCF,CCNT2,FOSL2,SRF,BATF,IRX6,TAL1,ONECUT1,JUNB,FOXA3,PITX2,CEBPB,HOXB9,REST,SIX5,PLAG1,MAF,SOX1,SMAD3,HEY1,SP100,HOXA9,ESR2,ATF3,E2F1,GATA2,ELK4,ARNT,MAX,NR5A2,JUN,LHX3,ZNF691,E2F6,PAX3,TBP,ZNF143,NFE2L2,HMBOX1,DLX3,FOXA2,PBX1,TAF1,RXRA,HDAC2,HSF1,BCLAF1,VDR,MYC,HMGN3
GO:0031328	Positive regulation of cellular biosynthetic process	71	2005	0.86	1.75e-46	9606.ENSP00000162391,9606.ENSP00000226574,9606.ENSP00000228741,9606.ENSP00000233638,9606.ENSP00000234198,9606.ENSP00000239882,9606.ENSP00000239938,9606.ENSP00000242057,9606.ENSP00000245414,9606.ENSP00000245787,9606.ENSP00000245919,9606.ENSP00000249501,9606.ENSP00000252818,9606.ENSP00000257555,9606.ENSP00000259915,9606.ENSP00000262238,9606.ENSP00000262965,9606.ENSP00000263317,9606.ENSP00000264010,…	FOXJ2,NFKB1,ELK3,TLX2,DLX2,ELF1,EGR1,AHR,IRF1,INSIG2,FOSB,HOXD10,JUND,HNF1A,POU5F1,YY1,TCF3,NOX4,CTCF,CCNT2,FOSL2,SRF,BATF,IRX6,TAL1,E4F1,ONECUT1,JUNB,FOXA3,PITX2,CEBPB,HOXB9,REST,SIX5,PLAG1,MAF,SOX1,SMAD3,HEY1,SP100,HOXA9,ESR2,ATF3,E2F1,GATA2,ELK4,ARNT,MAX,NR5A2,SOAT1,JUN,LHX3,ZNF691,ZFX,E2F6,PAX3,TBP,ZNF143,NFE2L2,HMBOX1,DLX3,FOXA2,PBX1,TAF1,RXRA,HDAC2,HSF1,BCLAF1,VDR,MYC,HMGN3
GO:0010468	Regulation of gene expression	90	4813	0.59	2.6e-45	9606.ENSP00000162391,9606.ENSP00000219069,9606.ENSP00000226574,9606.ENSP00000228741,9606.ENSP00000233638,9606.ENSP00000234198,9606.ENSP00000239882,9606.ENSP00000239938,9606.ENSP00000242057,9606.ENSP00000245414,9606.ENSP00000245787,9606.ENSP00000245919,9606.ENSP00000249501,9606.ENSP00000252818,9606.ENSP00000254250,9606.ENSP00000256495,9606.ENSP00000257555,9606.ENSP00000259915,9606.ENSP00000262238,…	FOXJ2,ZNF263,NFKB1,ELK3,TLX2,DLX2,ELF1,EGR1,AHR,IRF1,INSIG2,FOSB,HOXD10,JUND,THAP1,BHLHE40,HNF1A,POU5F1,YY1,TCF3,CTCF,CCNT2,FOSL2,SRF,BTAF1,BATF,HOXB13,IRX6,ISL2,BCL6B,TAL1,E4F1,ONECUT1,JUNB,FOXA3,PITX2,CEBPB,HOXB9,REST,SIX5,ZNF513,PLAG1,FOXL1,MAF,SOX1,MXI1,IRX3,SMAD3,SIRT6,HEY1,PAX4,SP100,HOXA9,ESR2,ATF3,E2F1,GATA2,ZBTB14,ELK4,ARNT,MAX,NR5A2,JUN,LHX3,ZNF691,ZBTB12,ZFX,E2F6,PAX3,TBP,ZNF35,ZNF143,…
GO:0065009	Regulation of molecular function	87	4913	0.56	8e-40	9606.ENSP00000162391,9606.ENSP00000219069,9606.ENSP00000226574,9606.ENSP00000228741,9606.ENSP00000233638,9606.ENSP00000234198,9606.ENSP00000239882,9606.ENSP00000239938,9606.ENSP00000242057,9606.ENSP00000245414,9606.ENSP00000245919,9606.ENSP00000249501,9606.ENSP00000252818,9606.ENSP00000254250,9606.ENSP00000256495,9606.ENSP00000257555,9606.ENSP00000259915,9606.ENSP00000262238,9606.ENSP00000262965,…	FOXJ2,ZNF263,NFKB1,ELK3,TLX2,DLX2,ELF1,EGR1,AHR,IRF1,FOSB,HOXD10,JUND,THAP1,BHLHE40,HNF1A,POU5F1,YY1,TCF3,NOX4,CTCF,CCNT2,FOSL2,SRF,BTAF1,BATF,HOXB13,IRX6,ISL2,BCL6B,TAL1,E4F1,ONECUT1,JUNB,FOXA3,PITX2,CEBPB,HOXB9,REST,SIX5,PLAG1,FOXL1,MAF,SOX1,MXI1,IRX3,SMAD3,SIRT6,HEY1,PAX4,SP100,HOXA9,ESR2,ATF3,E2F1,GATA2,ZBTB14,ELK4,ARNT,MAX,NR5A2,JUN,LHX3,ZNF691,ZBTB12,ZFX,E2F6,PAX3,TBP,ZNF35,ZNF143,NFE2L2,HM…
GO:0051171	Regulation of nitrogen compound metabolic process	91	5836	0.51	1.15e-39	9606.ENSP00000162391,9606.ENSP00000219069,9606.ENSP00000226574,9606.ENSP00000228741,9606.ENSP00000233638,9606.ENSP00000234198,9606.ENSP00000239882,9606.ENSP00000239938,9606.ENSP00000242057,9606.ENSP00000245414,9606.ENSP00000245787,9606.ENSP00000245919,9606.ENSP00000249501,9606.ENSP00000252818,9606.ENSP00000254250,9606.ENSP00000256495,9606.ENSP00000257555,9606.ENSP00000259915,9606.ENSP00000262238,…	FOXJ2,ZNF263,NFKB1,ELK3,TLX2,DLX2,ELF1,EGR1,AHR,IRF1,INSIG2,FOSB,HOXD10,JUND,THAP1,BHLHE40,HNF1A,POU5F1,YY1,TCF3,NOX4,CTCF,CCNT2,FOSL2,SRF,BTAF1,BATF,HOXB13,IRX6,ISL2,BCL6B,TAL1,E4F1,ONECUT1,JUNB,FOXA3,PITX2,CEBPB,HOXB9,REST,SIX5,PLAG1,FOXL1,MAF,SOX1,MXI1,IRX3,SMAD3,SIRT6,HEY1,PAX4,SP100,HOXA9,ESR2,ATF3,E2F1,GATA2,ZBTB14,ELK4,ARNT,MAX,NR5A2,SOAT1,JUN,LHX3,ZNF691,ZBTB12,ZFX,E2F6,PAX3,TBP,ZNF35,ZNF…
GO:0060255	Regulation of macromolecule metabolic process	93	6407	0.48	1.45e-39	9606.ENSP00000162391,9606.ENSP00000219069,9606.ENSP00000226574,9606.ENSP00000228741,9606.ENSP00000233638,9606.ENSP00000234198,9606.ENSP00000239882,9606.ENSP00000239938,9606.ENSP00000242057,9606.ENSP00000245414,9606.ENSP00000245787,9606.ENSP00000245919,9606.ENSP00000249501,9606.ENSP00000252818,9606.ENSP00000254250,9606.ENSP00000256495,9606.ENSP00000257555,9606.ENSP00000259915,9606.ENSP00000262238,…	FOXJ2,ZNF263,NFKB1,ELK3,TLX2,DLX2,ELF1,EGR1,AHR,IRF1,INSIG2,FOSB,HOXD10,JUND,THAP1,BHLHE40,HNF1A,POU5F1,YY1,TCF3,NOX4,CTCF,CCNT2,FOSL2,SRF,BTAF1,BATF,HOXB13,IRX6,ISL2,BCL6B,TAL1,E4F1,ONECUT1,JUNB,FOXA3,PITX2,CEBPB,HOXB9,REST,SIX5,ZNF513,PLAG1,FOXL1,MAF,SOX1,MXI1,IRX3,SMAD3,SIRT6,HEY1,PAX4,SP100,HOXA9,ESR2,ATF3,E2F1,GATA2,ZBTB14,ELK4,ARNT,MAX,SMC3,NR5A2,SOAT1,JUN,LHX3,ZNF691,ZBTB12,ZFX,E2F6,PAX3,T…
GO:0080090	Regulation of primary metabolic process	91	6032	0.49	1.89e-38	9606.ENSP00000162391,9606.ENSP00000219069,9606.ENSP00000226574,9606.ENSP00000228741,9606.ENSP00000233638,9606.ENSP00000234198,9606.ENSP00000239882,9606.ENSP00000239938,9606.ENSP00000242057,9606.ENSP00000245414,9606.ENSP00000245787,9606.ENSP00000245919,9606.ENSP00000249501,9606.ENSP00000252818,9606.ENSP00000254250,9606.ENSP00000256495,9606.ENSP00000257555,9606.ENSP00000259915,9606.ENSP00000262238,…	FOXJ2,ZNF263,NFKB1,ELK3,TLX2,DLX2,ELF1,EGR1,AHR,IRF1,INSIG2,FOSB,HOXD10,JUND,THAP1,BHLHE40,HNF1A,POU5F1,YY1,TCF3,NOX4,CTCF,CCNT2,FOSL2,SRF,BTAF1,BATF,HOXB13,IRX6,ISL2,BCL6B,TAL1,E4F1,ONECUT1,JUNB,FOXA3,PITX2,CEBPB,HOXB9,REST,SIX5,PLAG1,FOXL1,MAF,SOX1,MXI1,IRX3,SMAD3,SIRT6,HEY1,PAX4,SP100,HOXA9,ESR2,ATF3,E2F1,GATA2,ZBTB14,ELK4,ARNT,MAX,NR5A2,SOAT1,JUN,LHX3,ZNF691,ZBTB12,ZFX,E2F6,PAX3,TBP,ZNF35,ZNF…
GO:0010628	Positive regulation of gene expression	68	2337	0.78	2.49e-38	9606.ENSP00000162391,9606.ENSP00000226574,9606.ENSP00000228741,9606.ENSP00000233638,9606.ENSP00000234198,9606.ENSP00000239882,9606.ENSP00000239938,9606.ENSP00000242057,9606.ENSP00000245414,9606.ENSP00000245787,9606.ENSP00000245919,9606.ENSP00000249501,9606.ENSP00000252818,9606.ENSP00000257555,9606.ENSP00000259915,9606.ENSP00000262238,9606.ENSP00000262965,9606.ENSP00000264010,9606.ENSP00000264157,…	FOXJ2,NFKB1,ELK3,TLX2,DLX2,ELF1,EGR1,AHR,IRF1,INSIG2,FOSB,HOXD10,JUND,HNF1A,POU5F1,YY1,TCF3,CTCF,CCNT2,FOSL2,SRF,BATF,IRX6,TAL1,ONECUT1,JUNB,FOXA3,PITX2,CEBPB,HOXB9,REST,SIX5,PLAG1,MAF,SOX1,SMAD3,HEY1,SP100,HOXA9,ESR2,ATF3,E2F1,GATA2,ELK4,ARNT,MAX,NR5A2,JUN,LHX3,ZNF691,E2F6,PAX3,TBP,ZNF143,NFE2L2,HMBOX1,SETD2,DLX3,FOXA2,PBX1,TAF1,RXRA,HDAC2,HSF1,BCLAF1,VDR,MYC,HMGN3
GO:0000122	Negative regulation of transcription by rna polymerase ii	49	895	1.05	1.3e-36	9606.ENSP00000219069,9606.ENSP00000226574,9606.ENSP00000228741,9606.ENSP00000234198,9606.ENSP00000239938,9606.ENSP00000242057,9606.ENSP00000245919,9606.ENSP00000252818,9606.ENSP00000254250,9606.ENSP00000256495,9606.ENSP00000259915,9606.ENSP00000262238,9606.ENSP00000262965,9606.ENSP00000264010,9606.ENSP00000265354,9606.ENSP00000290295,9606.ENSP00000290552,9606.ENSP00000293805,9606.ENSP00000294339,…	ZNF263,NFKB1,ELK3,DLX2,EGR1,AHR,FOSB,JUND,THAP1,BHLHE40,POU5F1,YY1,TCF3,CTCF,SRF,HOXB13,IRX6,BCL6B,TAL1,E4F1,JUNB,PITX2,CEBPB,REST,MAF,MXI1,IRX3,SMAD3,SIRT6,HEY1,SP100,ESR2,ATF3,E2F1,GATA2,ZBTB14,ELK4,MAX,JUN,ZNF691,ZBTB12,E2F6,HMBOX1,TAF1,RXRA,HDAC2,HSF1,VDR,MYC
GO:0045892	Negative regulation of transcription, dna-templated	54	1273	0.94	8.64e-36	9606.ENSP00000219069,9606.ENSP00000226574,9606.ENSP00000228741,9606.ENSP00000234198,9606.ENSP00000239938,9606.ENSP00000242057,9606.ENSP00000245414,9606.ENSP00000245919,9606.ENSP00000252818,9606.ENSP00000254250,9606.ENSP00000256495,9606.ENSP00000259915,9606.ENSP00000262238,9606.ENSP00000262965,9606.ENSP00000264010,9606.ENSP00000265354,9606.ENSP00000265990,9606.ENSP00000290295,9606.ENSP00000290552,…	ZNF263,NFKB1,ELK3,DLX2,EGR1,AHR,IRF1,FOSB,JUND,THAP1,BHLHE40,POU5F1,YY1,TCF3,CTCF,SRF,BTAF1,HOXB13,IRX6,BCL6B,TAL1,E4F1,JUNB,PITX2,CEBPB,REST,SIX5,MAF,MXI1,IRX3,SMAD3,SIRT6,HEY1,SP100,ESR2,ATF3,E2F1,GATA2,ZBTB14,ELK4,MAX,JUN,ZNF691,ZBTB12,E2F6,HMBOX1,TAF1,RXRA,HDAC2,HSF1,BCLAF1,VDR,MYC,FOXP1
GO:0051173	Positive regulation of nitrogen compound metabolic process	73	3239	0.67	3.07e-35	9606.ENSP00000162391,9606.ENSP00000226574,9606.ENSP00000228741,9606.ENSP00000233638,9606.ENSP00000234198,9606.ENSP00000239882,9606.ENSP00000239938,9606.ENSP00000242057,9606.ENSP00000245414,9606.ENSP00000245787,9606.ENSP00000245919,9606.ENSP00000249501,9606.ENSP00000252818,9606.ENSP00000257555,9606.ENSP00000259915,9606.ENSP00000262238,9606.ENSP00000262965,9606.ENSP00000263317,9606.ENSP00000264010,…	FOXJ2,NFKB1,ELK3,TLX2,DLX2,ELF1,EGR1,AHR,IRF1,INSIG2,FOSB,HOXD10,JUND,HNF1A,POU5F1,YY1,TCF3,NOX4,CTCF,CCNT2,FOSL2,SRF,BATF,IRX6,TAL1,E4F1,ONECUT1,JUNB,FOXA3,PITX2,CEBPB,HOXB9,REST,SIX5,PLAG1,MAF,SOX1,SMAD3,SIRT6,HEY1,SP100,HOXA9,ESR2,ATF3,E2F1,GATA2,ELK4,ARNT,MAX,NR5A2,SOAT1,JUN,LHX3,ZNF691,ZFX,E2F6,PAX3,TBP,ZNF143,NFE2L2,HMBOX1,BCL2,DLX3,FOXA2,PBX1,TAF1,RXRA,HDAC2,HSF1,BCLAF1,VDR,MYC,HMGN3
GO:0031325	Positive regulation of cellular metabolic process	73	3413	0.64	9.69e-34	9606.ENSP00000162391,9606.ENSP00000226574,9606.ENSP00000228741,9606.ENSP00000233638,9606.ENSP00000234198,9606.ENSP00000239882,9606.ENSP00000239938,9606.ENSP00000242057,9606.ENSP00000245414,9606.ENSP00000245787,9606.ENSP00000245919,9606.ENSP00000249501,9606.ENSP00000252818,9606.ENSP00000257555,9606.ENSP00000259915,9606.ENSP00000262238,9606.ENSP00000262965,9606.ENSP00000263317,9606.ENSP00000264010,…	FOXJ2,NFKB1,ELK3,TLX2,DLX2,ELF1,EGR1,AHR,IRF1,INSIG2,FOSB,HOXD10,JUND,HNF1A,POU5F1,YY1,TCF3,NOX4,CTCF,CCNT2,FOSL2,SRF,BATF,IRX6,TAL1,E4F1,ONECUT1,JUNB,FOXA3,PITX2,CEBPB,HOXB9,REST,SIX5,PLAG1,MAF,SOX1,SMAD3,SIRT6,HEY1,SP100,HOXA9,ESR2,ATF3,E2F1,GATA2,ELK4,ARNT,MAX,NR5A2,SOAT1,JUN,LHX3,ZNF691,ZFX,E2F6,PAX3,TBP,ZNF143,NFE2L2,HMBOX1,BCL2,DLX3,FOXA2,PBX1,TAF1,RXRA,HDAC2,HSF1,BCLAF1,VDR,MYC,HMGN3
GO:0010604	Positive regulation of macromolecule metabolic process	74	3600	0.63	2.28e-33	9606.ENSP00000162391,9606.ENSP00000226574,9606.ENSP00000228741,9606.ENSP00000233638,9606.ENSP00000234198,9606.ENSP00000239882,9606.ENSP00000239938,9606.ENSP00000242057,9606.ENSP00000245414,9606.ENSP00000245787,9606.ENSP00000245919,9606.ENSP00000249501,9606.ENSP00000252818,9606.ENSP00000257555,9606.ENSP00000259915,9606.ENSP00000262238,9606.ENSP00000262965,9606.ENSP00000263317,9606.ENSP00000264010,…	FOXJ2,NFKB1,ELK3,TLX2,DLX2,ELF1,EGR1,AHR,IRF1,INSIG2,FOSB,HOXD10,JUND,HNF1A,POU5F1,YY1,TCF3,NOX4,CTCF,CCNT2,FOSL2,SRF,BATF,IRX6,TAL1,E4F1,ONECUT1,JUNB,FOXA3,PITX2,CEBPB,HOXB9,REST,SIX5,PLAG1,MAF,SOX1,SMAD3,SIRT6,HEY1,SP100,HOXA9,ESR2,ATF3,E2F1,GATA2,ELK4,ARNT,MAX,NR5A2,SOAT1,JUN,LHX3,ZNF691,ZFX,E2F6,PAX3,TBP,ZNF143,NFE2L2,HMBOX1,BCL2,SETD2,DLX3,FOXA2,PBX1,TAF1,RXRA,HDAC2,HSF1,BCLAF1,VDR,MYC,HMGN3
GO:0031327	Negative regulation of cellular biosynthetic process	55	1592	0.85	3.18e-32	9606.ENSP00000219069,9606.ENSP00000226574,9606.ENSP00000228741,9606.ENSP00000234198,9606.ENSP00000239938,9606.ENSP00000242057,9606.ENSP00000245414,9606.ENSP00000245787,9606.ENSP00000245919,9606.ENSP00000252818,9606.ENSP00000254250,9606.ENSP00000256495,9606.ENSP00000259915,9606.ENSP00000262238,9606.ENSP00000262965,9606.ENSP00000264010,9606.ENSP00000265354,9606.ENSP00000265990,9606.ENSP00000290295,…	ZNF263,NFKB1,ELK3,DLX2,EGR1,AHR,IRF1,INSIG2,FOSB,JUND,THAP1,BHLHE40,POU5F1,YY1,TCF3,CTCF,SRF,BTAF1,HOXB13,IRX6,BCL6B,TAL1,E4F1,JUNB,PITX2,CEBPB,REST,SIX5,MAF,MXI1,IRX3,SMAD3,SIRT6,HEY1,SP100,ESR2,ATF3,E2F1,GATA2,ZBTB14,ELK4,MAX,JUN,ZNF691,ZBTB12,E2F6,HMBOX1,TAF1,RXRA,HDAC2,HSF1,BCLAF1,VDR,MYC,FOXP1
GO:0010629	Negative regulation of gene expression	55	2014	0.75	3.74e-27	9606.ENSP00000219069,9606.ENSP00000226574,9606.ENSP00000228741,9606.ENSP00000234198,9606.ENSP00000239938,9606.ENSP00000242057,9606.ENSP00000245414,9606.ENSP00000245919,9606.ENSP00000252818,9606.ENSP00000254250,9606.ENSP00000256495,9606.ENSP00000259915,9606.ENSP00000262238,9606.ENSP00000262965,9606.ENSP00000264010,9606.ENSP00000265354,9606.ENSP00000265990,9606.ENSP00000290295,9606.ENSP00000290552,…	ZNF263,NFKB1,ELK3,DLX2,EGR1,AHR,IRF1,FOSB,JUND,THAP1,BHLHE40,POU5F1,YY1,TCF3,CTCF,SRF,BTAF1,HOXB13,IRX6,BCL6B,TAL1,E4F1,JUNB,PITX2,CEBPB,REST,SIX5,PLAG1,MAF,MXI1,IRX3,SMAD3,SIRT6,HEY1,SP100,ESR2,ATF3,E2F1,GATA2,ZBTB14,ELK4,MAX,JUN,ZNF691,ZBTB12,E2F6,HMBOX1,TAF1,RXRA,HDAC2,HSF1,BCLAF1,VDR,MYC,FOXP1
GO:0031324	Negative regulation of cellular metabolic process	57	2630	0.65	2.18e-23	9606.ENSP00000219069,9606.ENSP00000226574,9606.ENSP00000228741,9606.ENSP00000234198,9606.ENSP00000239938,9606.ENSP00000242057,9606.ENSP00000245414,9606.ENSP00000245787,9606.ENSP00000245919,9606.ENSP00000252818,9606.ENSP00000254250,9606.ENSP00000256495,9606.ENSP00000259915,9606.ENSP00000262238,9606.ENSP00000262965,9606.ENSP00000264010,9606.ENSP00000265354,9606.ENSP00000265990,9606.ENSP00000290295,…	ZNF263,NFKB1,ELK3,DLX2,EGR1,AHR,IRF1,INSIG2,FOSB,JUND,THAP1,BHLHE40,POU5F1,YY1,TCF3,CTCF,SRF,BTAF1,HOXB13,IRX6,BCL6B,TAL1,E4F1,JUNB,PITX2,CEBPB,REST,SIX5,MAF,MXI1,IRX3,SMAD3,SIRT6,HEY1,SP100,ESR2,ATF3,E2F1,GATA2,ZBTB14,ELK4,MAX,JUN,ZNF691,ZBTB12,E2F6,HMBOX1,BCL2,FOXA2,TAF1,RXRA,HDAC2,HSF1,BCLAF1,VDR,MYC,FOXP1
GO:0048522	Positive regulation of cellular process	75	5579	0.44	1.19e-21	9606.ENSP00000162391,9606.ENSP00000226574,9606.ENSP00000228741,9606.ENSP00000233638,9606.ENSP00000234198,9606.ENSP00000239882,9606.ENSP00000239938,9606.ENSP00000242057,9606.ENSP00000245414,9606.ENSP00000245787,9606.ENSP00000245919,9606.ENSP00000249501,9606.ENSP00000252818,9606.ENSP00000257555,9606.ENSP00000259915,9606.ENSP00000262238,9606.ENSP00000262965,9606.ENSP00000263317,9606.ENSP00000264010,…	FOXJ2,NFKB1,ELK3,TLX2,DLX2,ELF1,EGR1,AHR,IRF1,INSIG2,FOSB,HOXD10,JUND,HNF1A,POU5F1,YY1,TCF3,NOX4,CTCF,CCNT2,FOSL2,SRF,BATF,IRX6,TAL1,E4F1,ONECUT1,JUNB,FOXA3,PITX2,CEBPB,HOXB9,REST,SIX5,PLAG1,MAF,SOX1,IRX3,SMAD3,SIRT6,HEY1,SP100,HOXA9,ESR2,ATF3,E2F1,GATA2,ELK4,ARNT,MAX,NR5A2,SOAT1,JUN,LHX3,ZNF691,ZFX,E2F6,PAX3,TBP,ZNF143,NFE2L2,HMBOX1,BCL2,DLX3,FOXA2,PBX1,TAF1,RXRA,HDAC2,HSF1,BCLAF1,VDR,MYC,HMGN3,…
GO:0048513	Animal organ development	59	3197	0.58	5.61e-21	9606.ENSP00000233638,9606.ENSP00000234198,9606.ENSP00000239938,9606.ENSP00000245414,9606.ENSP00000245787,9606.ENSP00000249501,9606.ENSP00000257555,9606.ENSP00000259915,9606.ENSP00000262238,9606.ENSP00000262965,9606.ENSP00000263317,9606.ENSP00000264157,9606.ENSP00000264716,9606.ENSP00000265354,9606.ENSP00000286639,9606.ENSP00000290295,9606.ENSP00000290759,9606.ENSP00000294339,9606.ENSP00000302630,…	TLX2,DLX2,EGR1,IRF1,INSIG2,HOXD10,HNF1A,POU5F1,YY1,TCF3,NOX4,CCNT2,FOSL2,SRF,BATF,HOXB13,ISL2,TAL1,ONECUT1,JUNB,PITX2,CEBPB,HOXB9,REST,SIX5,ZNF513,PLAG1,FOXL1,MAF,SOX1,IRX3,SMAD3,SIRT6,HEY1,PAX4,HOXA9,ATF3,E2F1,GATA2,ZBTB14,ARNT,MAX,NR5A2,JUN,LHX3,PAX3,BCL2,SETD2,DLX3,FOXA2,PBX1,TAF1,RXRA,HDAC2,HSF1,DBX1,VDR,MYC,FOXP1
GO:0009892	Negative regulation of metabolic process	58	3124	0.58	1.38e-20	9606.ENSP00000219069,9606.ENSP00000226574,9606.ENSP00000228741,9606.ENSP00000234198,9606.ENSP00000239938,9606.ENSP00000242057,9606.ENSP00000245414,9606.ENSP00000245787,9606.ENSP00000245919,9606.ENSP00000252818,9606.ENSP00000254250,9606.ENSP00000256495,9606.ENSP00000259915,9606.ENSP00000262238,9606.ENSP00000262965,9606.ENSP00000264010,9606.ENSP00000265354,9606.ENSP00000265990,9606.ENSP00000290295,…	ZNF263,NFKB1,ELK3,DLX2,EGR1,AHR,IRF1,INSIG2,FOSB,JUND,THAP1,BHLHE40,POU5F1,YY1,TCF3,CTCF,SRF,BTAF1,HOXB13,IRX6,BCL6B,TAL1,E4F1,JUNB,PITX2,CEBPB,REST,SIX5,PLAG1,MAF,MXI1,IRX3,SMAD3,SIRT6,HEY1,SP100,ESR2,ATF3,E2F1,GATA2,ZBTB14,ELK4,MAX,JUN,ZNF691,ZBTB12,E2F6,HMBOX1,BCL2,FOXA2,TAF1,RXRA,HDAC2,HSF1,BCLAF1,VDR,MYC,FOXP1
GO:0048518	Positive regulation of biological process	76	6112	0.41	5.62e-20	9606.ENSP00000162391,9606.ENSP00000226574,9606.ENSP00000228741,9606.ENSP00000233638,9606.ENSP00000234198,9606.ENSP00000239882,9606.ENSP00000239938,9606.ENSP00000242057,9606.ENSP00000245414,9606.ENSP00000245787,9606.ENSP00000245919,9606.ENSP00000249501,9606.ENSP00000252818,9606.ENSP00000257555,9606.ENSP00000259915,9606.ENSP00000262238,9606.ENSP00000262965,9606.ENSP00000263317,9606.ENSP00000264010,…	FOXJ2,NFKB1,ELK3,TLX2,DLX2,ELF1,EGR1,AHR,IRF1,INSIG2,FOSB,HOXD10,JUND,HNF1A,POU5F1,YY1,TCF3,NOX4,CTCF,CCNT2,FOSL2,SRF,BATF,IRX6,TAL1,E4F1,ONECUT1,JUNB,FOXA3,PITX2,CEBPB,HOXB9,REST,SIX5,PLAG1,MAF,SOX1,IRX3,SMAD3,SIRT6,HEY1,SP100,HOXA9,ESR2,ATF3,E2F1,GATA2,ELK4,ARNT,MAX,NR5A2,SOAT1,JUN,LHX3,ZNF691,ZFX,E2F6,PAX3,TBP,ZNF143,NFE2L2,HMBOX1,BCL2,SETD2,DLX3,FOXA2,PBX1,TAF1,RXRA,HDAC2,HSF1,BCLAF1,VDR,MYC,…
GO:0048523	Negative regulation of cellular process	68	4874	0.46	5.83e-19	9606.ENSP00000162391,9606.ENSP00000219069,9606.ENSP00000226574,9606.ENSP00000228741,9606.ENSP00000233638,9606.ENSP00000234198,9606.ENSP00000239882,9606.ENSP00000239938,9606.ENSP00000242057,9606.ENSP00000245414,9606.ENSP00000245787,9606.ENSP00000245919,9606.ENSP00000252818,9606.ENSP00000254250,9606.ENSP00000256495,9606.ENSP00000259915,9606.ENSP00000262238,9606.ENSP00000262965,9606.ENSP00000263317,…	FOXJ2,ZNF263,NFKB1,ELK3,TLX2,DLX2,ELF1,EGR1,AHR,IRF1,INSIG2,FOSB,JUND,THAP1,BHLHE40,POU5F1,YY1,TCF3,NOX4,CTCF,SRF,BTAF1,HOXB13,IRX6,ISL2,BCL6B,TAL1,E4F1,ONECUT1,JUNB,PITX2,CEBPB,REST,SIX5,MAF,MXI1,IRX3,SMAD3,SIRT6,HEY1,SP100,HOXA9,ESR2,ATF3,E2F1,GATA2,ZBTB14,ELK4,MAX,VEPH1,JUN,LHX3,ZNF691,ZBTB12,E2F6,NFE2L2,HMBOX1,BCL2,FOXA2,PBX1,TAF1,RXRA,HDAC2,HSF1,BCLAF1,VDR,MYC,FOXP1
GO:0050794	Regulation of cellular process	93	10932	0.24	8.2e-19	9606.ENSP00000162391,9606.ENSP00000219069,9606.ENSP00000226574,9606.ENSP00000228741,9606.ENSP00000233638,9606.ENSP00000234198,9606.ENSP00000239882,9606.ENSP00000239938,9606.ENSP00000242057,9606.ENSP00000245414,9606.ENSP00000245787,9606.ENSP00000245919,9606.ENSP00000249501,9606.ENSP00000252818,9606.ENSP00000254250,9606.ENSP00000256495,9606.ENSP00000257555,9606.ENSP00000259915,9606.ENSP00000262238,…	FOXJ2,ZNF263,NFKB1,ELK3,TLX2,DLX2,ELF1,EGR1,AHR,IRF1,INSIG2,FOSB,HOXD10,JUND,THAP1,BHLHE40,HNF1A,POU5F1,YY1,TCF3,NOX4,CTCF,CCNT2,FOSL2,SRF,BTAF1,BATF,HOXB13,IRX6,ISL2,BCL6B,TAL1,E4F1,ONECUT1,JUNB,FOXA3,PITX2,CEBPB,HOXB9,REST,SIX5,PLAG1,FOXL1,MAF,SOX1,MXI1,IRX3,SMAD3,SIRT6,HEY1,PAX4,SP100,HOXA9,ESR2,ATF3,E2F1,GATA2,ZBTB14,ELK4,ARNT,MAX,SMC3,VEPH1,NR5A2,SOAT1,JUN,LHX3,ZNF691,ZBTB12,ZFX,E2F6,PAX3,TB…
GO:0032502	Developmental process	73	5841	0.41	1.44e-18	9606.ENSP00000228741,9606.ENSP00000233638,9606.ENSP00000234198,9606.ENSP00000239882,9606.ENSP00000239938,9606.ENSP00000242057,9606.ENSP00000245414,9606.ENSP00000245787,9606.ENSP00000249501,9606.ENSP00000252818,9606.ENSP00000256495,9606.ENSP00000257555,9606.ENSP00000259915,9606.ENSP00000262238,9606.ENSP00000262965,9606.ENSP00000263317,9606.ENSP00000264157,9606.ENSP00000264716,9606.ENSP00000265354,…	ELK3,TLX2,DLX2,ELF1,EGR1,AHR,IRF1,INSIG2,HOXD10,JUND,BHLHE40,HNF1A,POU5F1,YY1,TCF3,NOX4,CCNT2,FOSL2,SRF,BATF,HOXB13,IRX6,ISL2,TAL1,ONECUT1,JUNB,FOXA3,PITX2,CEBPB,HOXB9,REST,SIX5,ZNF513,PLAG1,FOXL1,MAF,SOX1,IRX3,SMAD3,SIRT6,HEY1,PAX4,HOXA9,ATF3,E2F1,GATA2,ZBTB14,ELK4,ARNT,MAX,SMC3,NR5A2,SOAT1,JUN,LHX3,ZFX,PAX3,TBP,ZNF35,NFE2L2,BCL2,SETD2,DLX3,FOXA2,PBX1,TAF1,RXRA,HDAC2,HSF1,DBX1,VDR,MYC,FOXP1
GO:0050789	Regulation of biological process	94	11475	0.23	1.85e-18	9606.ENSP00000162391,9606.ENSP00000219069,9606.ENSP00000226574,9606.ENSP00000228741,9606.ENSP00000233638,9606.ENSP00000234198,9606.ENSP00000239882,9606.ENSP00000239938,9606.ENSP00000242057,9606.ENSP00000245414,9606.ENSP00000245787,9606.ENSP00000245919,9606.ENSP00000249501,9606.ENSP00000252818,9606.ENSP00000254250,9606.ENSP00000256495,9606.ENSP00000257555,9606.ENSP00000259915,9606.ENSP00000262238,…	FOXJ2,ZNF263,NFKB1,ELK3,TLX2,DLX2,ELF1,EGR1,AHR,IRF1,INSIG2,FOSB,HOXD10,JUND,THAP1,BHLHE40,HNF1A,POU5F1,YY1,TCF3,NOX4,CTCF,CCNT2,FOSL2,SRF,BTAF1,BATF,HOXB13,IRX6,ISL2,BCL6B,TAL1,E4F1,ONECUT1,JUNB,FOXA3,PITX2,CEBPB,HOXB9,REST,SIX5,ZNF513,PLAG1,FOXL1,MAF,SOX1,MXI1,IRX3,SMAD3,SIRT6,HEY1,PAX4,SP100,HOXA9,ESR2,ATF3,E2F1,GATA2,ZBTB14,ELK4,ARNT,MAX,SMC3,VEPH1,NR5A2,SOAT1,JUN,LHX3,ZNF691,ZBTB12,ZFX,E2F6,…
GO:0048731	System development	64	4426	0.47	6.15e-18	9606.ENSP00000228741,9606.ENSP00000233638,9606.ENSP00000234198,9606.ENSP00000239938,9606.ENSP00000242057,9606.ENSP00000245414,9606.ENSP00000245787,9606.ENSP00000249501,9606.ENSP00000256495,9606.ENSP00000257555,9606.ENSP00000259915,9606.ENSP00000262238,9606.ENSP00000262965,9606.ENSP00000263317,9606.ENSP00000264157,9606.ENSP00000264716,9606.ENSP00000265354,9606.ENSP00000286639,9606.ENSP00000290295,…	ELK3,TLX2,DLX2,EGR1,AHR,IRF1,INSIG2,HOXD10,BHLHE40,HNF1A,POU5F1,YY1,TCF3,NOX4,CCNT2,FOSL2,SRF,BATF,HOXB13,IRX6,ISL2,TAL1,ONECUT1,JUNB,PITX2,CEBPB,HOXB9,REST,SIX5,ZNF513,PLAG1,FOXL1,MAF,SOX1,IRX3,SMAD3,SIRT6,HEY1,PAX4,HOXA9,ATF3,E2F1,GATA2,ZBTB14,ARNT,MAX,NR5A2,JUN,LHX3,PAX3,NFE2L2,BCL2,SETD2,DLX3,FOXA2,PBX1,TAF1,RXRA,HDAC2,HSF1,DBX1,VDR,MYC,FOXP1
GO:0048519	Negative regulation of biological process	69	5389	0.42	2.72e-17	9606.ENSP00000162391,9606.ENSP00000219069,9606.ENSP00000226574,9606.ENSP00000228741,9606.ENSP00000233638,9606.ENSP00000234198,9606.ENSP00000239882,9606.ENSP00000239938,9606.ENSP00000242057,9606.ENSP00000245414,9606.ENSP00000245787,9606.ENSP00000245919,9606.ENSP00000252818,9606.ENSP00000254250,9606.ENSP00000256495,9606.ENSP00000259915,9606.ENSP00000262238,9606.ENSP00000262965,9606.ENSP00000263317,…	FOXJ2,ZNF263,NFKB1,ELK3,TLX2,DLX2,ELF1,EGR1,AHR,IRF1,INSIG2,FOSB,JUND,THAP1,BHLHE40,POU5F1,YY1,TCF3,NOX4,CTCF,SRF,BTAF1,HOXB13,IRX6,ISL2,BCL6B,TAL1,E4F1,ONECUT1,JUNB,PITX2,CEBPB,REST,SIX5,PLAG1,MAF,MXI1,IRX3,SMAD3,SIRT6,HEY1,SP100,HOXA9,ESR2,ATF3,E2F1,GATA2,ZBTB14,ELK4,MAX,VEPH1,JUN,LHX3,ZNF691,ZBTB12,E2F6,NFE2L2,HMBOX1,BCL2,FOXA2,PBX1,TAF1,RXRA,HDAC2,HSF1,BCLAF1,VDR,MYC,FOXP1
GO:0007275	Multicellular organism development	66	5023	0.43	1.42e-16	9606.ENSP00000228741,9606.ENSP00000233638,9606.ENSP00000234198,9606.ENSP00000239938,9606.ENSP00000242057,9606.ENSP00000245414,9606.ENSP00000245787,9606.ENSP00000249501,9606.ENSP00000256495,9606.ENSP00000257555,9606.ENSP00000259915,9606.ENSP00000262238,9606.ENSP00000262965,9606.ENSP00000263317,9606.ENSP00000264157,9606.ENSP00000264716,9606.ENSP00000265354,9606.ENSP00000286639,9606.ENSP00000290295,…	ELK3,TLX2,DLX2,EGR1,AHR,IRF1,INSIG2,HOXD10,BHLHE40,HNF1A,POU5F1,YY1,TCF3,NOX4,CCNT2,FOSL2,SRF,BATF,HOXB13,IRX6,ISL2,TAL1,ONECUT1,JUNB,FOXA3,PITX2,CEBPB,HOXB9,REST,SIX5,ZNF513,PLAG1,FOXL1,MAF,SOX1,IRX3,SMAD3,SIRT6,HEY1,PAX4,HOXA9,ATF3,E2F1,GATA2,ZBTB14,ARNT,MAX,NR5A2,JUN,LHX3,ZFX,PAX3,NFE2L2,BCL2,SETD2,DLX3,FOXA2,PBX1,TAF1,RXRA,HDAC2,HSF1,DBX1,VDR,MYC,FOXP1
GO:0048856	Anatomical structure development	67	5402	0.41	1.27e-15	9606.ENSP00000228741,9606.ENSP00000233638,9606.ENSP00000234198,9606.ENSP00000239938,9606.ENSP00000242057,9606.ENSP00000245414,9606.ENSP00000245787,9606.ENSP00000249501,9606.ENSP00000252818,9606.ENSP00000256495,9606.ENSP00000257555,9606.ENSP00000259915,9606.ENSP00000262238,9606.ENSP00000262965,9606.ENSP00000263317,9606.ENSP00000264157,9606.ENSP00000264716,9606.ENSP00000265354,9606.ENSP00000286639,…	ELK3,TLX2,DLX2,EGR1,AHR,IRF1,INSIG2,HOXD10,JUND,BHLHE40,HNF1A,POU5F1,YY1,TCF3,NOX4,CCNT2,FOSL2,SRF,BATF,HOXB13,IRX6,ISL2,TAL1,ONECUT1,JUNB,FOXA3,PITX2,CEBPB,HOXB9,REST,SIX5,ZNF513,PLAG1,FOXL1,MAF,SOX1,IRX3,SMAD3,SIRT6,HEY1,PAX4,HOXA9,ATF3,E2F1,GATA2,ZBTB14,ARNT,MAX,NR5A2,JUN,LHX3,ZFX,PAX3,NFE2L2,BCL2,SETD2,DLX3,FOXA2,PBX1,TAF1,RXRA,HDAC2,HSF1,DBX1,VDR,MYC,FOXP1
GO:0030154	Cell differentiation	56	3702	0.49	2.13e-15	9606.ENSP00000228741,9606.ENSP00000233638,9606.ENSP00000234198,9606.ENSP00000239882,9606.ENSP00000239938,9606.ENSP00000245414,9606.ENSP00000249501,9606.ENSP00000252818,9606.ENSP00000256495,9606.ENSP00000259915,9606.ENSP00000262238,9606.ENSP00000262965,9606.ENSP00000263317,9606.ENSP00000264716,9606.ENSP00000265354,9606.ENSP00000286639,9606.ENSP00000290295,9606.ENSP00000290552,9606.ENSP00000290759,…	ELK3,TLX2,DLX2,ELF1,EGR1,IRF1,HOXD10,JUND,BHLHE40,POU5F1,YY1,TCF3,NOX4,FOSL2,SRF,BATF,HOXB13,IRX6,ISL2,TAL1,ONECUT1,JUNB,FOXA3,PITX2,CEBPB,REST,SIX5,PLAG1,FOXL1,MAF,SOX1,IRX3,SMAD3,SIRT6,HEY1,PAX4,ATF3,E2F1,GATA2,ELK4,ARNT,NR5A2,SOAT1,JUN,LHX3,NFE2L2,BCL2,SETD2,DLX3,FOXA2,PBX1,RXRA,HDAC2,DBX1,VDR,FOXP1
GO:0009887	Animal organ morphogenesis	31	967	0.82	4.34e-15	9606.ENSP00000234198,9606.ENSP00000245787,9606.ENSP00000249501,9606.ENSP00000262238,9606.ENSP00000265354,9606.ENSP00000290295,9606.ENSP00000304169,9606.ENSP00000305422,9606.ENSP00000309439,9606.ENSP00000311816,9606.ENSP00000325546,9606.ENSP00000330218,9606.ENSP00000331608,9606.ENSP00000332973,9606.ENSP00000337332,9606.ENSP00000338272,9606.ENSP00000339906,9606.ENSP00000343619,9606.ENSP00000345681,…	DLX2,INSIG2,HOXD10,YY1,SRF,HOXB13,PITX2,CEBPB,HOXB9,REST,PLAG1,SOX1,IRX3,SMAD3,SIRT6,HEY1,PAX4,HOXA9,GATA2,NR5A2,JUN,LHX3,PAX3,BCL2,SETD2,DLX3,PBX1,RXRA,HDAC2,VDR,MYC
GO:0009653	Anatomical structure morphogenesis	42	2165	0.6	7.68e-14	9606.ENSP00000228741,9606.ENSP00000233638,9606.ENSP00000234198,9606.ENSP00000245787,9606.ENSP00000249501,9606.ENSP00000259915,9606.ENSP00000262238,9606.ENSP00000263317,9606.ENSP00000265354,9606.ENSP00000290295,9606.ENSP00000290759,9606.ENSP00000294339,9606.ENSP00000302630,9606.ENSP00000303315,9606.ENSP00000304004,9606.ENSP00000304169,9606.ENSP00000305422,9606.ENSP00000309439,9606.ENSP00000311816,…	ELK3,TLX2,DLX2,INSIG2,HOXD10,POU5F1,YY1,NOX4,SRF,HOXB13,ISL2,TAL1,ONECUT1,JUNB,FOXA3,PITX2,CEBPB,HOXB9,REST,PLAG1,FOXL1,SOX1,IRX3,SMAD3,SIRT6,HEY1,PAX4,HOXA9,GATA2,NR5A2,JUN,LHX3,PAX3,BCL2,SETD2,DLX3,FOXA2,PBX1,RXRA,HDAC2,VDR,MYC
GO:0032501	Multicellular organismal process	72	6933	0.33	2.93e-13	9606.ENSP00000228741,9606.ENSP00000233638,9606.ENSP00000234198,9606.ENSP00000239938,9606.ENSP00000242057,9606.ENSP00000245414,9606.ENSP00000245787,9606.ENSP00000245919,9606.ENSP00000249501,9606.ENSP00000252818,9606.ENSP00000256495,9606.ENSP00000257555,9606.ENSP00000259915,9606.ENSP00000262238,9606.ENSP00000262965,9606.ENSP00000263317,9606.ENSP00000264157,9606.ENSP00000264716,9606.ENSP00000265354,…	ELK3,TLX2,DLX2,EGR1,AHR,IRF1,INSIG2,FOSB,HOXD10,JUND,BHLHE40,HNF1A,POU5F1,YY1,TCF3,NOX4,CCNT2,FOSL2,SRF,BATF,HOXB13,IRX6,ISL2,TAL1,ONECUT1,JUNB,FOXA3,PITX2,CEBPB,HOXB9,REST,SIX5,ZNF513,PLAG1,FOXL1,MAF,SOX1,IRX3,SMAD3,SIRT6,HEY1,PAX4,HOXA9,ATF3,E2F1,GATA2,ZBTB14,ARNT,MAX,SMC3,NR5A2,SOAT1,JUN,LHX3,ZFX,PAX3,TBP,ZNF35,NFE2L2,BCL2,SETD2,DLX3,FOXA2,PBX1,TAF1,RXRA,HDAC2,HSF1,DBX1,VDR,MYC,FOXP1
GO:0006351	Transcription, dna-templated	23	567	0.92	1.08e-12	9606.ENSP00000226574,9606.ENSP00000245919,9606.ENSP00000252818,9606.ENSP00000254250,9606.ENSP00000262965,9606.ENSP00000264157,9606.ENSP00000265354,9606.ENSP00000294339,9606.ENSP00000309439,9606.ENSP00000327048,9606.ENSP00000343619,9606.ENSP00000343925,9606.ENSP00000345571,9606.ENSP00000351490,9606.ENSP00000356331,9606.ENSP00000360266,9606.ENSP00000375942,9606.ENSP00000379847,9606.ENSP00000386759,…	NFKB1,FOSB,JUND,THAP1,TCF3,CCNT2,SRF,TAL1,HOXB9,MAF,HOXA9,ESR2,E2F1,MAX,NR5A2,JUN,TBP,ZNF143,SETD2,TAF1,RXRA,HSF1,VDR
GO:0045595	Regulation of cell differentiation	36	1874	0.6	3.2e-11	9606.ENSP00000162391,9606.ENSP00000226574,9606.ENSP00000233638,9606.ENSP00000234198,9606.ENSP00000245414,9606.ENSP00000252818,9606.ENSP00000256495,9606.ENSP00000259915,9606.ENSP00000262238,9606.ENSP00000262965,9606.ENSP00000264157,9606.ENSP00000265354,9606.ENSP00000290759,9606.ENSP00000293805,9606.ENSP00000294339,9606.ENSP00000303315,9606.ENSP00000305422,9606.ENSP00000311816,9606.ENSP00000325546,…	FOXJ2,NFKB1,TLX2,DLX2,IRF1,JUND,BHLHE40,POU5F1,YY1,TCF3,CCNT2,SRF,ISL2,BCL6B,TAL1,JUNB,CEBPB,REST,PLAG1,MAF,IRX3,SMAD3,HEY1,HOXA9,E2F1,GATA2,ARNT,JUN,NFE2L2,BCL2,FOXA2,PBX1,HDAC2,VDR,MYC,FOXP1
GO:0050793	Regulation of developmental process	42	2648	0.51	7.23e-11	9606.ENSP00000162391,9606.ENSP00000226574,9606.ENSP00000233638,9606.ENSP00000234198,9606.ENSP00000239938,9606.ENSP00000245414,9606.ENSP00000252818,9606.ENSP00000256495,9606.ENSP00000259915,9606.ENSP00000262238,9606.ENSP00000262965,9606.ENSP00000264157,9606.ENSP00000265354,9606.ENSP00000290759,9606.ENSP00000293805,9606.ENSP00000294339,9606.ENSP00000301727,9606.ENSP00000303315,9606.ENSP00000305422,…	FOXJ2,NFKB1,TLX2,DLX2,EGR1,IRF1,JUND,BHLHE40,POU5F1,YY1,TCF3,CCNT2,SRF,ISL2,BCL6B,TAL1,E4F1,JUNB,CEBPB,REST,PLAG1,MAF,IRX3,SMAD3,SIRT6,HEY1,SP100,HOXA9,E2F1,GATA2,ARNT,JUN,NFE2L2,BCL2,FOXA2,PBX1,RXRA,HDAC2,HSF1,VDR,MYC,FOXP1
GO:0042127	Regulation of cell population proliferation	33	1642	0.62	1.4e-10	9606.ENSP00000162391,9606.ENSP00000239938,9606.ENSP00000242057,9606.ENSP00000245414,9606.ENSP00000252818,9606.ENSP00000262965,9606.ENSP00000263317,9606.ENSP00000264010,9606.ENSP00000264716,9606.ENSP00000265354,9606.ENSP00000293805,9606.ENSP00000294339,9606.ENSP00000303315,9606.ENSP00000305422,9606.ENSP00000311816,9606.ENSP00000316842,9606.ENSP00000325546,9606.ENSP00000331152,9606.ENSP00000332973,…	FOXJ2,EGR1,AHR,IRF1,JUND,TCF3,NOX4,CTCF,FOSL2,SRF,BCL6B,TAL1,JUNB,CEBPB,REST,SIX5,PLAG1,MXI1,SMAD3,SIRT6,ATF3,E2F1,GATA2,ARNT,NR5A2,JUN,BCL2,PBX1,HDAC2,HSF1,VDR,MYC,FOXP1
GO:0045165	Cell fate commitment	15	248	1.1	4.11e-10	9606.ENSP00000234198,9606.ENSP00000249501,9606.ENSP00000259915,9606.ENSP00000262965,9606.ENSP00000286639,9606.ENSP00000290759,9606.ENSP00000294339,9606.ENSP00000302630,9606.ENSP00000305422,9606.ENSP00000330218,9606.ENSP00000345681,9606.ENSP00000360811,9606.ENSP00000381185,9606.ENSP00000400341,9606.ENSP00000436881	DLX2,HOXD10,POU5F1,TCF3,BATF,ISL2,TAL1,ONECUT1,CEBPB,SOX1,GATA2,LHX3,BCL2,FOXA2,DBX1
GO:2000026	Regulation of multicellular organismal development	36	2096	0.55	8e-10	9606.ENSP00000162391,9606.ENSP00000233638,9606.ENSP00000234198,9606.ENSP00000239938,9606.ENSP00000245414,9606.ENSP00000256495,9606.ENSP00000259915,9606.ENSP00000262238,9606.ENSP00000262965,9606.ENSP00000265354,9606.ENSP00000290759,9606.ENSP00000294339,9606.ENSP00000301727,9606.ENSP00000305422,9606.ENSP00000311816,9606.ENSP00000325546,9606.ENSP00000327048,9606.ENSP00000331608,9606.ENSP00000332973,…	FOXJ2,TLX2,DLX2,EGR1,IRF1,BHLHE40,POU5F1,YY1,TCF3,SRF,ISL2,TAL1,E4F1,CEBPB,REST,PLAG1,MAF,IRX3,SMAD3,SIRT6,HEY1,SP100,HOXA9,E2F1,GATA2,ARNT,JUN,NFE2L2,BCL2,FOXA2,PBX1,RXRA,HDAC2,VDR,MYC,FOXP1
GO:0009888	Tissue development	33	1760	0.59	8.77e-10	9606.ENSP00000233638,9606.ENSP00000234198,9606.ENSP00000239938,9606.ENSP00000249501,9606.ENSP00000259915,9606.ENSP00000263317,9606.ENSP00000264157,9606.ENSP00000264716,9606.ENSP00000265354,9606.ENSP00000290295,9606.ENSP00000294339,9606.ENSP00000302630,9606.ENSP00000303315,9606.ENSP00000304169,9606.ENSP00000305422,9606.ENSP00000311816,9606.ENSP00000326272,9606.ENSP00000327048,9606.ENSP00000331608,…	TLX2,DLX2,EGR1,HOXD10,POU5F1,NOX4,CCNT2,FOSL2,SRF,HOXB13,TAL1,ONECUT1,JUNB,PITX2,CEBPB,REST,FOXL1,MAF,IRX3,SMAD3,SIRT6,HEY1,ATF3,NR5A2,JUN,BCL2,SETD2,DLX3,PBX1,RXRA,HDAC2,VDR,MYC
GO:0003002	Regionalization	16	332	1	1.8e-09	9606.ENSP00000234198,9606.ENSP00000249501,9606.ENSP00000256495,9606.ENSP00000262238,9606.ENSP00000265354,9606.ENSP00000304169,9606.ENSP00000309439,9606.ENSP00000330218,9606.ENSP00000331608,9606.ENSP00000332973,9606.ENSP00000338272,9606.ENSP00000343619,9606.ENSP00000360811,9606.ENSP00000400341,9606.ENSP00000405890,9606.ENSP00000436881	DLX2,HOXD10,BHLHE40,YY1,SRF,PITX2,HOXB9,SOX1,IRX3,SMAD3,HEY1,HOXA9,LHX3,FOXA2,PBX1,DBX1
GO:0006366	Transcription by rna polymerase ii	17	406	0.94	3.16e-09	9606.ENSP00000226574,9606.ENSP00000245919,9606.ENSP00000252818,9606.ENSP00000264157,9606.ENSP00000265354,9606.ENSP00000294339,9606.ENSP00000327048,9606.ENSP00000343925,9606.ENSP00000351490,9606.ENSP00000356331,9606.ENSP00000360266,9606.ENSP00000375942,9606.ENSP00000379847,9606.ENSP00000386759,9606.ENSP00000406549,9606.ENSP00000419692,9606.ENSP00000447173	NFKB1,FOSB,JUND,CCNT2,SRF,TAL1,MAF,ESR2,MAX,NR5A2,JUN,TBP,ZNF143,SETD2,TAF1,RXRA,VDR
GO:0048732	Gland development	17	410	0.93	3.61e-09	9606.ENSP00000257555,9606.ENSP00000265354,9606.ENSP00000290295,9606.ENSP00000302630,9606.ENSP00000304169,9606.ENSP00000305422,9606.ENSP00000309439,9606.ENSP00000325546,9606.ENSP00000332973,9606.ENSP00000343619,9606.ENSP00000345681,9606.ENSP00000360266,9606.ENSP00000360811,9606.ENSP00000381185,9606.ENSP00000405890,9606.ENSP00000419692,9606.ENSP00000447173	HNF1A,SRF,HOXB13,ONECUT1,PITX2,CEBPB,HOXB9,PLAG1,SMAD3,HOXA9,GATA2,JUN,LHX3,BCL2,PBX1,RXRA,VDR
GO:0033993	Response to lipid	23	858	0.74	3.7e-09	9606.ENSP00000226574,9606.ENSP00000242057,9606.ENSP00000245787,9606.ENSP00000245919,9606.ENSP00000252818,9606.ENSP00000262238,9606.ENSP00000290295,9606.ENSP00000303315,9606.ENSP00000305422,9606.ENSP00000311816,9606.ENSP00000343023,9606.ENSP00000343925,9606.ENSP00000345571,9606.ENSP00000345681,9606.ENSP00000356331,9606.ENSP00000360266,9606.ENSP00000379368,9606.ENSP00000381185,9606.ENSP00000419692,…	NFKB1,AHR,INSIG2,FOSB,JUND,YY1,HOXB13,JUNB,CEBPB,REST,SP100,ESR2,E2F1,GATA2,NR5A2,JUN,ZNF35,BCL2,RXRA,HDAC2,HSF1,VDR,FOXP1
GO:0051239	Regulation of multicellular organismal process	43	3227	0.44	9.96e-09	9606.ENSP00000162391,9606.ENSP00000226574,9606.ENSP00000233638,9606.ENSP00000234198,9606.ENSP00000239882,9606.ENSP00000239938,9606.ENSP00000245414,9606.ENSP00000252818,9606.ENSP00000256495,9606.ENSP00000259915,9606.ENSP00000262238,9606.ENSP00000262965,9606.ENSP00000265354,9606.ENSP00000290759,9606.ENSP00000293805,9606.ENSP00000294339,9606.ENSP00000301727,9606.ENSP00000305422,9606.ENSP00000311816,…	FOXJ2,NFKB1,TLX2,DLX2,ELF1,EGR1,IRF1,JUND,BHLHE40,POU5F1,YY1,TCF3,SRF,ISL2,BCL6B,TAL1,E4F1,CEBPB,REST,PLAG1,MAF,IRX3,SMAD3,SIRT6,HEY1,SP100,HOXA9,E2F1,GATA2,ARNT,JUN,ZBTB12,NFE2L2,BCL2,SETD2,FOXA2,PBX1,RXRA,HDAC2,HSF1,VDR,MYC,FOXP1
GO:0009790	Embryo development	24	1002	0.69	1.18e-08	9606.ENSP00000233638,9606.ENSP00000234198,9606.ENSP00000245787,9606.ENSP00000249501,9606.ENSP00000259915,9606.ENSP00000265354,9606.ENSP00000294339,9606.ENSP00000303315,9606.ENSP00000305422,9606.ENSP00000309439,9606.ENSP00000311816,9606.ENSP00000331608,9606.ENSP00000332973,9606.ENSP00000338272,9606.ENSP00000343619,9606.ENSP00000345681,9606.ENSP00000351407,9606.ENSP00000356331,9606.ENSP00000386759,…	TLX2,DLX2,INSIG2,HOXD10,POU5F1,SRF,TAL1,JUNB,CEBPB,HOXB9,REST,IRX3,SMAD3,HEY1,HOXA9,GATA2,ARNT,NR5A2,SETD2,FOXA2,PBX1,RXRA,HDAC2,HSF1
GO:0048568	Embryonic organ development	17	448	0.89	1.3e-08	9606.ENSP00000234198,9606.ENSP00000245787,9606.ENSP00000249501,9606.ENSP00000265354,9606.ENSP00000294339,9606.ENSP00000303315,9606.ENSP00000305422,9606.ENSP00000309439,9606.ENSP00000311816,9606.ENSP00000332973,9606.ENSP00000338272,9606.ENSP00000343619,9606.ENSP00000345681,9606.ENSP00000351407,9606.ENSP00000386759,9606.ENSP00000405890,9606.ENSP00000431512	DLX2,INSIG2,HOXD10,SRF,TAL1,JUNB,CEBPB,HOXB9,REST,SMAD3,HEY1,HOXA9,GATA2,ARNT,SETD2,PBX1,HSF1
GO:0007423	Sensory organ development	18	563	0.82	4.9e-08	9606.ENSP00000245787,9606.ENSP00000262238,9606.ENSP00000265354,9606.ENSP00000304169,9606.ENSP00000311816,9606.ENSP00000316842,9606.ENSP00000318373,9606.ENSP00000327048,9606.ENSP00000330218,9606.ENSP00000332973,9606.ENSP00000345681,9606.ENSP00000351490,9606.ENSP00000360266,9606.ENSP00000360811,9606.ENSP00000381185,9606.ENSP00000405890,9606.ENSP00000419692,9606.ENSP00000430432	INSIG2,YY1,SRF,PITX2,REST,SIX5,ZNF513,MAF,SOX1,SMAD3,GATA2,MAX,JUN,LHX3,BCL2,PBX1,RXRA,HDAC2
GO:0045596	Negative regulation of cell differentiation	20	728	0.75	5.81e-08	9606.ENSP00000162391,9606.ENSP00000233638,9606.ENSP00000234198,9606.ENSP00000245414,9606.ENSP00000262238,9606.ENSP00000290759,9606.ENSP00000294339,9606.ENSP00000311816,9606.ENSP00000331608,9606.ENSP00000332973,9606.ENSP00000338272,9606.ENSP00000343619,9606.ENSP00000345571,9606.ENSP00000345681,9606.ENSP00000380252,9606.ENSP00000381185,9606.ENSP00000400341,9606.ENSP00000405890,9606.ENSP00000430432,…	FOXJ2,TLX2,DLX2,IRF1,YY1,ISL2,TAL1,REST,IRX3,SMAD3,HEY1,HOXA9,E2F1,GATA2,NFE2L2,BCL2,FOXA2,PBX1,HDAC2,MYC
GO:0001890	Placenta development	11	154	1.17	6.76e-08	9606.ENSP00000303315,9606.ENSP00000305422,9606.ENSP00000338272,9606.ENSP00000345681,9606.ENSP00000351407,9606.ENSP00000360811,9606.ENSP00000386759,9606.ENSP00000389870,9606.ENSP00000419692,9606.ENSP00000431512,9606.ENSP00000447173	JUNB,CEBPB,HEY1,GATA2,ARNT,LHX3,SETD2,DLX3,RXRA,HSF1,VDR
GO:1901362	Organic cyclic compound biosynthetic process	25	1211	0.63	8.52e-08	9606.ENSP00000226574,9606.ENSP00000245787,9606.ENSP00000245919,9606.ENSP00000252818,9606.ENSP00000254250,9606.ENSP00000262965,9606.ENSP00000264157,9606.ENSP00000265354,9606.ENSP00000294339,9606.ENSP00000309439,9606.ENSP00000327048,9606.ENSP00000343619,9606.ENSP00000343925,9606.ENSP00000345571,9606.ENSP00000351490,9606.ENSP00000356331,9606.ENSP00000360266,9606.ENSP00000375942,9606.ENSP00000379847,…	NFKB1,INSIG2,FOSB,JUND,THAP1,TCF3,CCNT2,SRF,TAL1,HOXB9,MAF,HOXA9,ESR2,E2F1,MAX,NR5A2,JUN,TBP,ZNF143,SETD2,PBX1,TAF1,RXRA,HSF1,VDR
GO:0003006	Developmental process involved in reproduction	22	945	0.68	1.31e-07	9606.ENSP00000262238,9606.ENSP00000290295,9606.ENSP00000303315,9606.ENSP00000304004,9606.ENSP00000305422,9606.ENSP00000316842,9606.ENSP00000325546,9606.ENSP00000338272,9606.ENSP00000343619,9606.ENSP00000345571,9606.ENSP00000345681,9606.ENSP00000351407,9606.ENSP00000360811,9606.ENSP00000375942,9606.ENSP00000379368,9606.ENSP00000381185,9606.ENSP00000386759,9606.ENSP00000389870,9606.ENSP00000405890,…	YY1,HOXB13,JUNB,FOXA3,CEBPB,SIX5,PLAG1,HEY1,HOXA9,E2F1,GATA2,ARNT,LHX3,TBP,ZNF35,BCL2,SETD2,DLX3,PBX1,RXRA,HSF1,VDR
GO:0072359	Circulatory system development	21	872	0.7	1.86e-07	9606.ENSP00000228741,9606.ENSP00000239938,9606.ENSP00000242057,9606.ENSP00000259915,9606.ENSP00000263317,9606.ENSP00000265354,9606.ENSP00000290295,9606.ENSP00000294339,9606.ENSP00000303315,9606.ENSP00000304169,9606.ENSP00000311816,9606.ENSP00000326272,9606.ENSP00000332973,9606.ENSP00000337332,9606.ENSP00000338272,9606.ENSP00000345681,9606.ENSP00000349503,9606.ENSP00000360266,9606.ENSP00000386759,…	ELK3,EGR1,AHR,POU5F1,NOX4,SRF,HOXB13,TAL1,JUNB,PITX2,REST,FOXL1,SMAD3,SIRT6,HEY1,GATA2,ZBTB14,JUN,SETD2,DLX3,RXRA
GO:0051094	Positive regulation of developmental process	26	1389	0.59	2.59e-07	9606.ENSP00000226574,9606.ENSP00000234198,9606.ENSP00000239938,9606.ENSP00000252818,9606.ENSP00000259915,9606.ENSP00000262965,9606.ENSP00000265354,9606.ENSP00000294339,9606.ENSP00000303315,9606.ENSP00000305422,9606.ENSP00000311816,9606.ENSP00000325546,9606.ENSP00000331608,9606.ENSP00000332973,9606.ENSP00000337332,9606.ENSP00000345571,9606.ENSP00000345681,9606.ENSP00000351407,9606.ENSP00000360266,…	NFKB1,DLX2,EGR1,JUND,POU5F1,TCF3,SRF,TAL1,JUNB,CEBPB,REST,PLAG1,IRX3,SMAD3,SIRT6,E2F1,GATA2,ARNT,JUN,NFE2L2,BCL2,FOXA2,HDAC2,HSF1,VDR,MYC
GO:0010033	Response to organic substance	39	3011	0.43	2.62e-07	9606.ENSP00000226574,9606.ENSP00000239938,9606.ENSP00000242057,9606.ENSP00000245414,9606.ENSP00000245787,9606.ENSP00000245919,9606.ENSP00000252818,9606.ENSP00000259915,9606.ENSP00000262238,9606.ENSP00000263317,9606.ENSP00000265354,9606.ENSP00000286639,9606.ENSP00000290295,9606.ENSP00000303315,9606.ENSP00000305422,9606.ENSP00000311816,9606.ENSP00000330218,9606.ENSP00000332973,9606.ENSP00000343023,…	NFKB1,EGR1,AHR,IRF1,INSIG2,FOSB,JUND,POU5F1,YY1,NOX4,SRF,BATF,HOXB13,JUNB,CEBPB,REST,SOX1,SMAD3,SP100,ESR2,ATF3,E2F1,GATA2,MAX,NR5A2,JUN,ZNF35,NFE2L2,BCL2,SETD2,FOXA2,TAF1,RXRA,HDAC2,HSF1,BCLAF1,VDR,MYC,FOXP1
GO:0022414	Reproductive process	26	1400	0.58	2.98e-07	9606.ENSP00000239938,9606.ENSP00000245919,9606.ENSP00000249501,9606.ENSP00000262238,9606.ENSP00000290295,9606.ENSP00000303315,9606.ENSP00000304004,9606.ENSP00000305422,9606.ENSP00000316842,9606.ENSP00000325546,9606.ENSP00000338272,9606.ENSP00000343619,9606.ENSP00000345571,9606.ENSP00000345681,9606.ENSP00000351407,9606.ENSP00000354720,9606.ENSP00000360811,9606.ENSP00000375942,9606.ENSP00000379368,…	EGR1,FOSB,HOXD10,YY1,HOXB13,JUNB,FOXA3,CEBPB,SIX5,PLAG1,HEY1,HOXA9,E2F1,GATA2,ARNT,SMC3,LHX3,TBP,ZNF35,BCL2,SETD2,DLX3,PBX1,RXRA,HSF1,VDR
GO:0048608	Reproductive structure development	15	420	0.87	3.51e-07	9606.ENSP00000290295,9606.ENSP00000303315,9606.ENSP00000305422,9606.ENSP00000325546,9606.ENSP00000338272,9606.ENSP00000343619,9606.ENSP00000345681,9606.ENSP00000351407,9606.ENSP00000360811,9606.ENSP00000381185,9606.ENSP00000386759,9606.ENSP00000389870,9606.ENSP00000419692,9606.ENSP00000431512,9606.ENSP00000447173	HOXB13,JUNB,CEBPB,PLAG1,HEY1,HOXA9,GATA2,ARNT,LHX3,BCL2,SETD2,DLX3,RXRA,HSF1,VDR
GO:0071310	Cellular response to organic substance	34	2369	0.47	3.53e-07	9606.ENSP00000226574,9606.ENSP00000239938,9606.ENSP00000242057,9606.ENSP00000245414,9606.ENSP00000245787,9606.ENSP00000245919,9606.ENSP00000252818,9606.ENSP00000259915,9606.ENSP00000262238,9606.ENSP00000263317,9606.ENSP00000265354,9606.ENSP00000286639,9606.ENSP00000303315,9606.ENSP00000305422,9606.ENSP00000311816,9606.ENSP00000330218,9606.ENSP00000332973,9606.ENSP00000343023,9606.ENSP00000343925,…	NFKB1,EGR1,AHR,IRF1,INSIG2,FOSB,JUND,POU5F1,YY1,NOX4,SRF,BATF,JUNB,CEBPB,REST,SOX1,SMAD3,SP100,ESR2,ATF3,E2F1,MAX,NR5A2,JUN,ZNF35,NFE2L2,BCL2,TAF1,RXRA,HDAC2,HSF1,BCLAF1,VDR,MYC
GO:0048598	Embryonic morphogenesis	17	571	0.79	3.84e-07	9606.ENSP00000233638,9606.ENSP00000234198,9606.ENSP00000245787,9606.ENSP00000249501,9606.ENSP00000259915,9606.ENSP00000265354,9606.ENSP00000294339,9606.ENSP00000309439,9606.ENSP00000311816,9606.ENSP00000331608,9606.ENSP00000332973,9606.ENSP00000343619,9606.ENSP00000345681,9606.ENSP00000386759,9606.ENSP00000400341,9606.ENSP00000405890,9606.ENSP00000430432	TLX2,DLX2,INSIG2,HOXD10,POU5F1,SRF,TAL1,HOXB9,REST,IRX3,SMAD3,HOXA9,GATA2,SETD2,FOXA2,PBX1,HDAC2
GO:0002520	Immune system development	18	652	0.75	3.86e-07	9606.ENSP00000239938,9606.ENSP00000245414,9606.ENSP00000262965,9606.ENSP00000265354,9606.ENSP00000286639,9606.ENSP00000294339,9606.ENSP00000302630,9606.ENSP00000303315,9606.ENSP00000304169,9606.ENSP00000311816,9606.ENSP00000326272,9606.ENSP00000332973,9606.ENSP00000343619,9606.ENSP00000345681,9606.ENSP00000360266,9606.ENSP00000381185,9606.ENSP00000405890,9606.ENSP00000484803	EGR1,IRF1,TCF3,SRF,BATF,TAL1,ONECUT1,JUNB,PITX2,REST,FOXL1,SMAD3,HOXA9,GATA2,JUN,BCL2,PBX1,FOXP1
GO:0009719	Response to endogenous stimulus	26	1447	0.57	5.47e-07	9606.ENSP00000226574,9606.ENSP00000239938,9606.ENSP00000242057,9606.ENSP00000245787,9606.ENSP00000245919,9606.ENSP00000252818,9606.ENSP00000259915,9606.ENSP00000262238,9606.ENSP00000263317,9606.ENSP00000265354,9606.ENSP00000303315,9606.ENSP00000305422,9606.ENSP00000311816,9606.ENSP00000332973,9606.ENSP00000343925,9606.ENSP00000345571,9606.ENSP00000351490,9606.ENSP00000356331,9606.ENSP00000360266,…	NFKB1,EGR1,AHR,INSIG2,FOSB,JUND,POU5F1,YY1,NOX4,SRF,JUNB,CEBPB,REST,SMAD3,ESR2,E2F1,MAX,NR5A2,JUN,NFE2L2,BCL2,TAF1,RXRA,HDAC2,HSF1,VDR
GO:0048534	Hematopoietic or lymphoid organ development	17	619	0.75	1.18e-06	9606.ENSP00000239938,9606.ENSP00000245414,9606.ENSP00000262965,9606.ENSP00000265354,9606.ENSP00000286639,9606.ENSP00000294339,9606.ENSP00000302630,9606.ENSP00000303315,9606.ENSP00000304169,9606.ENSP00000311816,9606.ENSP00000326272,9606.ENSP00000343619,9606.ENSP00000345681,9606.ENSP00000360266,9606.ENSP00000381185,9606.ENSP00000405890,9606.ENSP00000484803	EGR1,IRF1,TCF3,SRF,BATF,TAL1,ONECUT1,JUNB,PITX2,REST,FOXL1,HOXA9,GATA2,JUN,BCL2,PBX1,FOXP1
GO:0071495	Cellular response to endogenous stimulus	23	1181	0.6	1.21e-06	9606.ENSP00000226574,9606.ENSP00000239938,9606.ENSP00000242057,9606.ENSP00000245787,9606.ENSP00000245919,9606.ENSP00000252818,9606.ENSP00000259915,9606.ENSP00000263317,9606.ENSP00000303315,9606.ENSP00000305422,9606.ENSP00000311816,9606.ENSP00000332973,9606.ENSP00000343925,9606.ENSP00000345571,9606.ENSP00000351490,9606.ENSP00000356331,9606.ENSP00000360266,9606.ENSP00000380252,9606.ENSP00000406549,…	NFKB1,EGR1,AHR,INSIG2,FOSB,JUND,POU5F1,NOX4,JUNB,CEBPB,REST,SMAD3,ESR2,E2F1,MAX,NR5A2,JUN,NFE2L2,TAF1,RXRA,HDAC2,HSF1,VDR
GO:0070887	Cellular response to chemical stimulus	37	2919	0.42	1.39e-06	9606.ENSP00000226574,9606.ENSP00000239938,9606.ENSP00000242057,9606.ENSP00000245414,9606.ENSP00000245787,9606.ENSP00000245919,9606.ENSP00000252818,9606.ENSP00000259915,9606.ENSP00000262238,9606.ENSP00000263317,9606.ENSP00000265354,9606.ENSP00000286639,9606.ENSP00000303315,9606.ENSP00000305422,9606.ENSP00000309439,9606.ENSP00000311816,9606.ENSP00000330218,9606.ENSP00000332973,9606.ENSP00000343023,…	NFKB1,EGR1,AHR,IRF1,INSIG2,FOSB,JUND,POU5F1,YY1,NOX4,SRF,BATF,JUNB,CEBPB,HOXB9,REST,SOX1,SMAD3,SP100,ESR2,ATF3,E2F1,ARNT,MAX,NR5A2,JUN,ZNF35,NFE2L2,BCL2,FOXA2,TAF1,RXRA,HDAC2,HSF1,BCLAF1,VDR,MYC
GO:0035270	Endocrine system development	9	120	1.19	1.55e-06	9606.ENSP00000265354,9606.ENSP00000302630,9606.ENSP00000304169,9606.ENSP00000332973,9606.ENSP00000339906,9606.ENSP00000345681,9606.ENSP00000360811,9606.ENSP00000400341,9606.ENSP00000405890	SRF,ONECUT1,PITX2,SMAD3,PAX4,GATA2,LHX3,FOXA2,PBX1
GO:1902893	Regulation of pri-mirna transcription by rna polymerase ii	7	52	1.44	1.69e-06	9606.ENSP00000239938,9606.ENSP00000259915,9606.ENSP00000262238,9606.ENSP00000265354,9606.ENSP00000332973,9606.ENSP00000345681,9606.ENSP00000360266	EGR1,POU5F1,YY1,SRF,SMAD3,GATA2,JUN
GO:0051240	Positive regulation of multicellular organismal process	28	1770	0.51	1.75e-06	9606.ENSP00000226574,9606.ENSP00000234198,9606.ENSP00000239938,9606.ENSP00000245414,9606.ENSP00000252818,9606.ENSP00000259915,9606.ENSP00000262965,9606.ENSP00000265354,9606.ENSP00000294339,9606.ENSP00000305422,9606.ENSP00000311816,9606.ENSP00000325546,9606.ENSP00000331608,9606.ENSP00000332973,9606.ENSP00000337332,9606.ENSP00000345571,9606.ENSP00000345681,9606.ENSP00000351407,9606.ENSP00000360266,…	NFKB1,DLX2,EGR1,IRF1,JUND,POU5F1,TCF3,SRF,TAL1,CEBPB,REST,PLAG1,IRX3,SMAD3,SIRT6,E2F1,GATA2,ARNT,JUN,NFE2L2,BCL2,SETD2,FOXA2,HDAC2,HSF1,VDR,MYC,FOXP1
GO:0014070	Response to organic cyclic compound	20	911	0.66	1.87e-06	9606.ENSP00000226574,9606.ENSP00000239938,9606.ENSP00000242057,9606.ENSP00000245787,9606.ENSP00000245919,9606.ENSP00000252818,9606.ENSP00000263317,9606.ENSP00000290295,9606.ENSP00000303315,9606.ENSP00000305422,9606.ENSP00000311816,9606.ENSP00000343925,9606.ENSP00000356331,9606.ENSP00000360266,9606.ENSP00000381185,9606.ENSP00000406549,9606.ENSP00000419692,9606.ENSP00000430432,9606.ENSP00000431512,…	NFKB1,EGR1,AHR,INSIG2,FOSB,JUND,NOX4,HOXB13,JUNB,CEBPB,REST,ESR2,NR5A2,JUN,BCL2,TAF1,RXRA,HDAC2,HSF1,VDR
GO:0043620	Regulation of dna-templated transcription in response to stress	9	124	1.17	1.95e-06	9606.ENSP00000239938,9606.ENSP00000305422,9606.ENSP00000344352,9606.ENSP00000351407,9606.ENSP00000360266,9606.ENSP00000380252,9606.ENSP00000406549,9606.ENSP00000431512,9606.ENSP00000435210	EGR1,CEBPB,ATF3,ARNT,JUN,NFE2L2,TAF1,HSF1,BCLAF1
GO:0048699	Generation of neurons	26	1551	0.54	2.06e-06	9606.ENSP00000233638,9606.ENSP00000234198,9606.ENSP00000249501,9606.ENSP00000256495,9606.ENSP00000262965,9606.ENSP00000265354,9606.ENSP00000290552,9606.ENSP00000290759,9606.ENSP00000294339,9606.ENSP00000304169,9606.ENSP00000305422,9606.ENSP00000311816,9606.ENSP00000325546,9606.ENSP00000330218,9606.ENSP00000331608,9606.ENSP00000338272,9606.ENSP00000345571,9606.ENSP00000345681,9606.ENSP00000360266,…	TLX2,DLX2,HOXD10,BHLHE40,TCF3,SRF,IRX6,ISL2,TAL1,PITX2,CEBPB,REST,PLAG1,SOX1,IRX3,HEY1,E2F1,GATA2,JUN,LHX3,NFE2L2,BCL2,FOXA2,PBX1,HDAC2,DBX1
GO:0051241	Negative regulation of multicellular organismal process	23	1231	0.59	2.4e-06	9606.ENSP00000162391,9606.ENSP00000226574,9606.ENSP00000233638,9606.ENSP00000234198,9606.ENSP00000245414,9606.ENSP00000262238,9606.ENSP00000265354,9606.ENSP00000290759,9606.ENSP00000294339,9606.ENSP00000311816,9606.ENSP00000331608,9606.ENSP00000332973,9606.ENSP00000338272,9606.ENSP00000343023,9606.ENSP00000343619,9606.ENSP00000345681,9606.ENSP00000380252,9606.ENSP00000381185,9606.ENSP00000400341,…	FOXJ2,NFKB1,TLX2,DLX2,IRF1,YY1,SRF,ISL2,TAL1,REST,IRX3,SMAD3,HEY1,SP100,HOXA9,GATA2,NFE2L2,BCL2,FOXA2,PBX1,HDAC2,HSF1,MYC
GO:1901700	Response to oxygen-containing compound	26	1567	0.53	2.49e-06	9606.ENSP00000226574,9606.ENSP00000239938,9606.ENSP00000242057,9606.ENSP00000245787,9606.ENSP00000245919,9606.ENSP00000252818,9606.ENSP00000262238,9606.ENSP00000263317,9606.ENSP00000265354,9606.ENSP00000290295,9606.ENSP00000303315,9606.ENSP00000305422,9606.ENSP00000343023,9606.ENSP00000343925,9606.ENSP00000345571,9606.ENSP00000351490,9606.ENSP00000360266,9606.ENSP00000379368,9606.ENSP00000380252,…	NFKB1,EGR1,AHR,INSIG2,FOSB,JUND,YY1,NOX4,SRF,HOXB13,JUNB,CEBPB,SP100,ESR2,E2F1,MAX,JUN,ZNF35,NFE2L2,BCL2,TAF1,RXRA,HDAC2,HSF1,VDR,FOXP1
GO:0043392	Negative regulation of dna binding	7	56	1.41	2.52e-06	9606.ENSP00000311816,9606.ENSP00000338272,9606.ENSP00000343023,9606.ENSP00000345571,9606.ENSP00000360266,9606.ENSP00000406549,9606.ENSP00000430432	REST,HEY1,SP100,E2F1,JUN,TAF1,HDAC2
GO:0009792	Embryo development ending in birth or egg hatching	17	660	0.72	2.65e-06	9606.ENSP00000234198,9606.ENSP00000249501,9606.ENSP00000259915,9606.ENSP00000265354,9606.ENSP00000303315,9606.ENSP00000305422,9606.ENSP00000309439,9606.ENSP00000332973,9606.ENSP00000338272,9606.ENSP00000343619,9606.ENSP00000345681,9606.ENSP00000351407,9606.ENSP00000356331,9606.ENSP00000386759,9606.ENSP00000405890,9606.ENSP00000419692,9606.ENSP00000431512	DLX2,HOXD10,POU5F1,SRF,JUNB,CEBPB,HOXB9,SMAD3,HEY1,HOXA9,GATA2,ARNT,NR5A2,SETD2,PBX1,RXRA,HSF1
GO:0021515	Cell differentiation in spinal cord	7	57	1.4	2.77e-06	9606.ENSP00000249501,9606.ENSP00000290759,9606.ENSP00000294339,9606.ENSP00000330218,9606.ENSP00000345681,9606.ENSP00000360811,9606.ENSP00000436881	HOXD10,ISL2,TAL1,SOX1,GATA2,LHX3,DBX1
GO:0009954	Proximal/distal pattern formation	6	33	1.57	3.51e-06	9606.ENSP00000234198,9606.ENSP00000249501,9606.ENSP00000309439,9606.ENSP00000331608,9606.ENSP00000343619,9606.ENSP00000405890	DLX2,HOXD10,HOXB9,IRX3,HOXA9,PBX1
GO:0001654	Eye development	13	365	0.87	3.75e-06	9606.ENSP00000262238,9606.ENSP00000265354,9606.ENSP00000304169,9606.ENSP00000316842,9606.ENSP00000318373,9606.ENSP00000327048,9606.ENSP00000330218,9606.ENSP00000332973,9606.ENSP00000351490,9606.ENSP00000360266,9606.ENSP00000405890,9606.ENSP00000419692,9606.ENSP00000430432	YY1,SRF,PITX2,SIX5,ZNF513,MAF,SOX1,SMAD3,MAX,JUN,PBX1,RXRA,HDAC2
GO:0033554	Cellular response to stress	27	1725	0.51	3.85e-06	9606.ENSP00000226574,9606.ENSP00000239938,9606.ENSP00000245787,9606.ENSP00000262238,9606.ENSP00000263317,9606.ENSP00000265354,9606.ENSP00000286639,9606.ENSP00000304004,9606.ENSP00000305422,9606.ENSP00000337332,9606.ENSP00000343023,9606.ENSP00000344352,9606.ENSP00000345571,9606.ENSP00000351407,9606.ENSP00000351490,9606.ENSP00000354720,9606.ENSP00000360266,9606.ENSP00000378286,9606.ENSP00000380252,…	NFKB1,EGR1,INSIG2,YY1,NOX4,SRF,BATF,FOXA3,CEBPB,SIRT6,SP100,ATF3,E2F1,ARNT,MAX,SMC3,JUN,ZBTB3,NFE2L2,BCL2,SETD2,TAF1,HDAC2,HSF1,BCLAF1,MYC,FOXP1
GO:0008285	Negative regulation of cell population proliferation	17	696	0.7	5.29e-06	9606.ENSP00000245414,9606.ENSP00000263317,9606.ENSP00000264010,9606.ENSP00000265354,9606.ENSP00000305422,9606.ENSP00000311816,9606.ENSP00000316842,9606.ENSP00000331152,9606.ENSP00000332973,9606.ENSP00000337332,9606.ENSP00000345571,9606.ENSP00000345681,9606.ENSP00000360266,9606.ENSP00000381185,9606.ENSP00000431512,9606.ENSP00000447173,9606.ENSP00000479618	IRF1,NOX4,CTCF,SRF,CEBPB,REST,SIX5,MXI1,SMAD3,SIRT6,E2F1,GATA2,JUN,BCL2,HSF1,VDR,MYC
GO:0045597	Positive regulation of cell differentiation	20	993	0.62	6.56e-06	9606.ENSP00000226574,9606.ENSP00000234198,9606.ENSP00000252818,9606.ENSP00000262965,9606.ENSP00000265354,9606.ENSP00000294339,9606.ENSP00000303315,9606.ENSP00000305422,9606.ENSP00000311816,9606.ENSP00000325546,9606.ENSP00000331608,9606.ENSP00000332973,9606.ENSP00000345571,9606.ENSP00000345681,9606.ENSP00000351407,9606.ENSP00000360266,9606.ENSP00000380252,9606.ENSP00000381185,9606.ENSP00000430432,…	NFKB1,DLX2,JUND,TCF3,SRF,TAL1,JUNB,CEBPB,REST,PLAG1,IRX3,SMAD3,E2F1,GATA2,ARNT,JUN,NFE2L2,BCL2,HDAC2,VDR
GO:0048663	Neuron fate commitment	7	66	1.34	6.56e-06	9606.ENSP00000234198,9606.ENSP00000249501,9606.ENSP00000290759,9606.ENSP00000330218,9606.ENSP00000345681,9606.ENSP00000360811,9606.ENSP00000436881	DLX2,HOXD10,ISL2,SOX1,GATA2,LHX3,DBX1
GO:0043010	Camera-type eye development	12	318	0.89	6.72e-06	9606.ENSP00000262238,9606.ENSP00000265354,9606.ENSP00000304169,9606.ENSP00000316842,9606.ENSP00000318373,9606.ENSP00000327048,9606.ENSP00000330218,9606.ENSP00000332973,9606.ENSP00000351490,9606.ENSP00000360266,9606.ENSP00000419692,9606.ENSP00000430432	YY1,SRF,PITX2,SIX5,ZNF513,MAF,SOX1,SMAD3,MAX,JUN,RXRA,HDAC2
GO:0060429	Epithelium development	21	1109	0.59	7.86e-06	9606.ENSP00000264716,9606.ENSP00000265354,9606.ENSP00000290295,9606.ENSP00000302630,9606.ENSP00000304169,9606.ENSP00000305422,9606.ENSP00000311816,9606.ENSP00000327048,9606.ENSP00000331608,9606.ENSP00000332973,9606.ENSP00000338272,9606.ENSP00000356331,9606.ENSP00000360266,9606.ENSP00000381185,9606.ENSP00000386759,9606.ENSP00000389870,9606.ENSP00000405890,9606.ENSP00000419692,9606.ENSP00000430432,…	FOSL2,SRF,HOXB13,ONECUT1,PITX2,CEBPB,REST,MAF,IRX3,SMAD3,HEY1,NR5A2,JUN,BCL2,SETD2,DLX3,PBX1,RXRA,HDAC2,VDR,MYC
GO:0090304	Nucleic acid metabolic process	30	2178	0.45	8.37e-06	9606.ENSP00000226574,9606.ENSP00000245919,9606.ENSP00000252818,9606.ENSP00000254250,9606.ENSP00000262238,9606.ENSP00000262965,9606.ENSP00000264010,9606.ENSP00000264157,9606.ENSP00000265354,9606.ENSP00000286639,9606.ENSP00000294339,9606.ENSP00000309439,9606.ENSP00000327048,9606.ENSP00000332973,9606.ENSP00000337332,9606.ENSP00000343023,9606.ENSP00000343619,9606.ENSP00000343925,9606.ENSP00000345571,…	NFKB1,FOSB,JUND,THAP1,YY1,TCF3,CTCF,CCNT2,SRF,BATF,TAL1,HOXB9,MAF,SMAD3,SIRT6,SP100,HOXA9,ESR2,E2F1,MAX,SMC3,NR5A2,JUN,TBP,ZNF143,SETD2,TAF1,RXRA,HSF1,VDR
GO:0043009	Chordate embryonic development	16	640	0.71	9.48e-06	9606.ENSP00000234198,9606.ENSP00000249501,9606.ENSP00000259915,9606.ENSP00000265354,9606.ENSP00000303315,9606.ENSP00000305422,9606.ENSP00000309439,9606.ENSP00000332973,9606.ENSP00000338272,9606.ENSP00000343619,9606.ENSP00000345681,9606.ENSP00000351407,9606.ENSP00000386759,9606.ENSP00000405890,9606.ENSP00000419692,9606.ENSP00000431512	DLX2,HOXD10,POU5F1,SRF,JUNB,CEBPB,HOXB9,SMAD3,HEY1,HOXA9,GATA2,ARNT,SETD2,PBX1,RXRA,HSF1
GO:0048729	Tissue morphogenesis	15	561	0.74	1.07e-05	9606.ENSP00000233638,9606.ENSP00000265354,9606.ENSP00000290295,9606.ENSP00000294339,9606.ENSP00000326272,9606.ENSP00000331608,9606.ENSP00000332973,9606.ENSP00000337332,9606.ENSP00000338272,9606.ENSP00000381185,9606.ENSP00000386759,9606.ENSP00000405890,9606.ENSP00000419692,9606.ENSP00000447173,9606.ENSP00000479618	TLX2,SRF,HOXB13,TAL1,FOXL1,IRX3,SMAD3,SIRT6,HEY1,BCL2,SETD2,PBX1,RXRA,VDR,MYC
GO:0002521	Leukocyte differentiation	12	338	0.86	1.21e-05	9606.ENSP00000239938,9606.ENSP00000245414,9606.ENSP00000262965,9606.ENSP00000265354,9606.ENSP00000286639,9606.ENSP00000294339,9606.ENSP00000302630,9606.ENSP00000303315,9606.ENSP00000345681,9606.ENSP00000360266,9606.ENSP00000381185,9606.ENSP00000484803	EGR1,IRF1,TCF3,SRF,BATF,TAL1,ONECUT1,JUNB,GATA2,JUN,BCL2,FOXP1
GO:0034645	Cellular macromolecule biosynthetic process	25	1592	0.51	1.21e-05	9606.ENSP00000226574,9606.ENSP00000245919,9606.ENSP00000252818,9606.ENSP00000254250,9606.ENSP00000262965,9606.ENSP00000264157,9606.ENSP00000265354,9606.ENSP00000294339,9606.ENSP00000301727,9606.ENSP00000309439,9606.ENSP00000326272,9606.ENSP00000327048,9606.ENSP00000343619,9606.ENSP00000343925,9606.ENSP00000345571,9606.ENSP00000351490,9606.ENSP00000356331,9606.ENSP00000360266,9606.ENSP00000375942,…	NFKB1,FOSB,JUND,THAP1,TCF3,CCNT2,SRF,TAL1,E4F1,HOXB9,FOXL1,MAF,HOXA9,ESR2,E2F1,MAX,NR5A2,JUN,TBP,ZNF143,SETD2,TAF1,RXRA,HSF1,VDR
GO:0009952	Anterior/posterior pattern specification	10	214	0.98	1.28e-05	9606.ENSP00000249501,9606.ENSP00000256495,9606.ENSP00000262238,9606.ENSP00000265354,9606.ENSP00000309439,9606.ENSP00000332973,9606.ENSP00000338272,9606.ENSP00000343619,9606.ENSP00000400341,9606.ENSP00000405890	HOXD10,BHLHE40,YY1,SRF,HOXB9,SMAD3,HEY1,HOXA9,FOXA2,PBX1
GO:0030097	Hemopoiesis	15	570	0.73	1.28e-05	9606.ENSP00000239938,9606.ENSP00000245414,9606.ENSP00000262965,9606.ENSP00000265354,9606.ENSP00000286639,9606.ENSP00000294339,9606.ENSP00000302630,9606.ENSP00000303315,9606.ENSP00000311816,9606.ENSP00000343619,9606.ENSP00000345681,9606.ENSP00000360266,9606.ENSP00000381185,9606.ENSP00000405890,9606.ENSP00000484803	EGR1,IRF1,TCF3,SRF,BATF,TAL1,ONECUT1,JUNB,REST,HOXA9,GATA2,JUN,BCL2,PBX1,FOXP1
GO:0009628	Response to abiotic stimulus	21	1147	0.58	1.29e-05	9606.ENSP00000226574,9606.ENSP00000239938,9606.ENSP00000245414,9606.ENSP00000245919,9606.ENSP00000252818,9606.ENSP00000256495,9606.ENSP00000262238,9606.ENSP00000263317,9606.ENSP00000265354,9606.ENSP00000303315,9606.ENSP00000311816,9606.ENSP00000332973,9606.ENSP00000345571,9606.ENSP00000351407,9606.ENSP00000360266,9606.ENSP00000380252,9606.ENSP00000381185,9606.ENSP00000406549,9606.ENSP00000430432,…	NFKB1,EGR1,IRF1,FOSB,JUND,BHLHE40,YY1,NOX4,SRF,JUNB,REST,SMAD3,E2F1,ARNT,JUN,NFE2L2,BCL2,TAF1,HDAC2,HSF1,MYC
GO:0009725	Response to hormone	18	849	0.64	1.44e-05	9606.ENSP00000226574,9606.ENSP00000239938,9606.ENSP00000245787,9606.ENSP00000245919,9606.ENSP00000252818,9606.ENSP00000262238,9606.ENSP00000265354,9606.ENSP00000303315,9606.ENSP00000311816,9606.ENSP00000343925,9606.ENSP00000351490,9606.ENSP00000356331,9606.ENSP00000360266,9606.ENSP00000380252,9606.ENSP00000381185,9606.ENSP00000419692,9606.ENSP00000431512,9606.ENSP00000447173	NFKB1,EGR1,INSIG2,FOSB,JUND,YY1,SRF,JUNB,REST,ESR2,MAX,NR5A2,JUN,NFE2L2,BCL2,RXRA,HSF1,VDR
GO:0043618	Regulation of transcription from rna polymerase ii promoter in response to stress	8	118	1.14	1.65e-05	9606.ENSP00000239938,9606.ENSP00000305422,9606.ENSP00000344352,9606.ENSP00000351407,9606.ENSP00000360266,9606.ENSP00000380252,9606.ENSP00000406549,9606.ENSP00000431512	EGR1,CEBPB,ATF3,ARNT,JUN,NFE2L2,TAF1,HSF1
GO:0048468	Cell development	25	1629	0.5	1.79e-05	9606.ENSP00000249501,9606.ENSP00000252818,9606.ENSP00000264716,9606.ENSP00000265354,9606.ENSP00000290295,9606.ENSP00000290552,9606.ENSP00000290759,9606.ENSP00000294339,9606.ENSP00000302630,9606.ENSP00000304169,9606.ENSP00000311816,9606.ENSP00000316842,9606.ENSP00000327048,9606.ENSP00000330218,9606.ENSP00000331608,9606.ENSP00000332973,9606.ENSP00000337332,9606.ENSP00000345681,9606.ENSP00000360266,…	HOXD10,JUND,FOSL2,SRF,HOXB13,IRX6,ISL2,TAL1,ONECUT1,PITX2,REST,SIX5,MAF,SOX1,IRX3,SMAD3,SIRT6,GATA2,JUN,LHX3,BCL2,SETD2,PBX1,HDAC2,FOXP1
GO:0051090	Regulation of dna-binding transcription factor activity	13	437	0.79	2.35e-05	9606.ENSP00000226574,9606.ENSP00000256495,9606.ENSP00000262965,9606.ENSP00000265354,9606.ENSP00000331152,9606.ENSP00000332973,9606.ENSP00000343023,9606.ENSP00000343925,9606.ENSP00000360266,9606.ENSP00000400341,9606.ENSP00000405890,9606.ENSP00000406549,9606.ENSP00000430432	NFKB1,BHLHE40,TCF3,SRF,MXI1,SMAD3,SP100,ESR2,JUN,FOXA2,PBX1,TAF1,HDAC2
GO:0021517	Ventral spinal cord development	6	49	1.4	2.4e-05	9606.ENSP00000249501,9606.ENSP00000290759,9606.ENSP00000330218,9606.ENSP00000345681,9606.ENSP00000360811,9606.ENSP00000436881	HOXD10,ISL2,SOX1,GATA2,LHX3,DBX1
GO:0034097	Response to cytokine	20	1101	0.57	2.92e-05	9606.ENSP00000226574,9606.ENSP00000239938,9606.ENSP00000245414,9606.ENSP00000252818,9606.ENSP00000262238,9606.ENSP00000265354,9606.ENSP00000286639,9606.ENSP00000303315,9606.ENSP00000305422,9606.ENSP00000330218,9606.ENSP00000332973,9606.ENSP00000343023,9606.ENSP00000356331,9606.ENSP00000360266,9606.ENSP00000380252,9606.ENSP00000381185,9606.ENSP00000386759,9606.ENSP00000400341,9606.ENSP00000435210,…	NFKB1,EGR1,IRF1,JUND,YY1,SRF,BATF,JUNB,CEBPB,SOX1,SMAD3,SP100,NR5A2,JUN,NFE2L2,BCL2,SETD2,FOXA2,BCLAF1,MYC
GO:0010467	Gene expression	28	2056	0.45	2.99e-05	9606.ENSP00000226574,9606.ENSP00000245919,9606.ENSP00000252818,9606.ENSP00000254250,9606.ENSP00000262238,9606.ENSP00000262965,9606.ENSP00000263317,9606.ENSP00000264157,9606.ENSP00000265354,9606.ENSP00000286639,9606.ENSP00000294339,9606.ENSP00000309439,9606.ENSP00000327048,9606.ENSP00000332973,9606.ENSP00000343619,9606.ENSP00000343925,9606.ENSP00000345571,9606.ENSP00000351490,9606.ENSP00000356331,…	NFKB1,FOSB,JUND,THAP1,YY1,TCF3,NOX4,CCNT2,SRF,BATF,TAL1,HOXB9,MAF,SMAD3,HOXA9,ESR2,E2F1,MAX,NR5A2,JUN,TBP,ZNF143,SETD2,TAF1,RXRA,HSF1,VDR,FOXP1
GO:0001708	Cell fate specification	7	87	1.22	3.23e-05	9606.ENSP00000249501,9606.ENSP00000259915,9606.ENSP00000290759,9606.ENSP00000330218,9606.ENSP00000360811,9606.ENSP00000400341,9606.ENSP00000436881	HOXD10,POU5F1,ISL2,SOX1,LHX3,FOXA2,DBX1
GO:0001892	Embryonic placenta development	7	88	1.21	3.45e-05	9606.ENSP00000303315,9606.ENSP00000305422,9606.ENSP00000338272,9606.ENSP00000345681,9606.ENSP00000351407,9606.ENSP00000386759,9606.ENSP00000431512	JUNB,CEBPB,HEY1,GATA2,ARNT,SETD2,HSF1
GO:0070482	Response to oxygen levels	12	379	0.81	3.55e-05	9606.ENSP00000239938,9606.ENSP00000263317,9606.ENSP00000265354,9606.ENSP00000311816,9606.ENSP00000332973,9606.ENSP00000345571,9606.ENSP00000351407,9606.ENSP00000380252,9606.ENSP00000381185,9606.ENSP00000430432,9606.ENSP00000431512,9606.ENSP00000479618	EGR1,NOX4,SRF,REST,SMAD3,E2F1,ARNT,NFE2L2,BCL2,HDAC2,HSF1,MYC
GO:0071407	Cellular response to organic cyclic compound	14	537	0.73	3.55e-05	9606.ENSP00000226574,9606.ENSP00000239938,9606.ENSP00000242057,9606.ENSP00000245787,9606.ENSP00000263317,9606.ENSP00000305422,9606.ENSP00000311816,9606.ENSP00000343925,9606.ENSP00000356331,9606.ENSP00000406549,9606.ENSP00000419692,9606.ENSP00000430432,9606.ENSP00000431512,9606.ENSP00000447173	NFKB1,EGR1,AHR,INSIG2,NOX4,CEBPB,REST,ESR2,NR5A2,TAF1,RXRA,HDAC2,HSF1,VDR
GO:0071496	Cellular response to external stimulus	11	309	0.87	3.64e-05	9606.ENSP00000226574,9606.ENSP00000245414,9606.ENSP00000265354,9606.ENSP00000304004,9606.ENSP00000344352,9606.ENSP00000351490,9606.ENSP00000360266,9606.ENSP00000380252,9606.ENSP00000381185,9606.ENSP00000400341,9606.ENSP00000447173	NFKB1,IRF1,SRF,FOXA3,ATF3,MAX,JUN,NFE2L2,BCL2,FOXA2,VDR
GO:0016070	RNA metabolic process	24	1584	0.49	3.92e-05	9606.ENSP00000226574,9606.ENSP00000245919,9606.ENSP00000252818,9606.ENSP00000254250,9606.ENSP00000262965,9606.ENSP00000264157,9606.ENSP00000265354,9606.ENSP00000294339,9606.ENSP00000309439,9606.ENSP00000327048,9606.ENSP00000332973,9606.ENSP00000343619,9606.ENSP00000343925,9606.ENSP00000345571,9606.ENSP00000351490,9606.ENSP00000356331,9606.ENSP00000360266,9606.ENSP00000375942,9606.ENSP00000379847,…	NFKB1,FOSB,JUND,THAP1,TCF3,CCNT2,SRF,TAL1,HOXB9,MAF,SMAD3,HOXA9,ESR2,E2F1,MAX,NR5A2,JUN,TBP,ZNF143,SETD2,TAF1,RXRA,HSF1,VDR
GO:0030182	Neuron differentiation	19	1019	0.58	3.92e-05	9606.ENSP00000234198,9606.ENSP00000249501,9606.ENSP00000265354,9606.ENSP00000290552,9606.ENSP00000290759,9606.ENSP00000294339,9606.ENSP00000304169,9606.ENSP00000305422,9606.ENSP00000311816,9606.ENSP00000330218,9606.ENSP00000331608,9606.ENSP00000345681,9606.ENSP00000360266,9606.ENSP00000360811,9606.ENSP00000381185,9606.ENSP00000400341,9606.ENSP00000405890,9606.ENSP00000430432,9606.ENSP00000436881	DLX2,HOXD10,SRF,IRX6,ISL2,TAL1,PITX2,CEBPB,REST,SOX1,IRX3,GATA2,JUN,LHX3,BCL2,FOXA2,PBX1,HDAC2,DBX1
GO:0042221	Response to chemical	43	4333	0.31	4.6e-05	9606.ENSP00000226574,9606.ENSP00000239938,9606.ENSP00000242057,9606.ENSP00000245414,9606.ENSP00000245787,9606.ENSP00000245919,9606.ENSP00000252818,9606.ENSP00000259915,9606.ENSP00000262238,9606.ENSP00000263317,9606.ENSP00000265354,9606.ENSP00000286639,9606.ENSP00000290295,9606.ENSP00000290759,9606.ENSP00000303315,9606.ENSP00000305422,9606.ENSP00000309439,9606.ENSP00000311816,9606.ENSP00000330218,…	NFKB1,EGR1,AHR,IRF1,INSIG2,FOSB,JUND,POU5F1,YY1,NOX4,SRF,BATF,HOXB13,ISL2,JUNB,CEBPB,HOXB9,REST,SOX1,SMAD3,SP100,ESR2,ATF3,E2F1,GATA2,ARNT,MAX,NR5A2,JUN,LHX3,ZNF35,NFE2L2,BCL2,SETD2,FOXA2,TAF1,RXRA,HDAC2,HSF1,BCLAF1,VDR,MYC,FOXP1
GO:1901360	Organic cyclic compound metabolic process	35	3118	0.36	5.86e-05	9606.ENSP00000226574,9606.ENSP00000245787,9606.ENSP00000245919,9606.ENSP00000252818,9606.ENSP00000254250,9606.ENSP00000262238,9606.ENSP00000262965,9606.ENSP00000264010,9606.ENSP00000264157,9606.ENSP00000265354,9606.ENSP00000286639,9606.ENSP00000294339,9606.ENSP00000309439,9606.ENSP00000327048,9606.ENSP00000332973,9606.ENSP00000337332,9606.ENSP00000343023,9606.ENSP00000343619,9606.ENSP00000343925,…	NFKB1,INSIG2,FOSB,JUND,THAP1,YY1,TCF3,CTCF,CCNT2,SRF,BATF,TAL1,HOXB9,MAF,SMAD3,SIRT6,SP100,HOXA9,ESR2,E2F1,MAX,SMC3,NR5A2,SOAT1,JUN,TBP,ZNF143,NFE2L2,BCL2,SETD2,PBX1,TAF1,RXRA,HSF1,VDR
GO:0035239	Tube morphogenesis	15	656	0.67	6.35e-05	9606.ENSP00000228741,9606.ENSP00000265354,9606.ENSP00000290295,9606.ENSP00000294339,9606.ENSP00000303315,9606.ENSP00000331608,9606.ENSP00000332973,9606.ENSP00000338272,9606.ENSP00000345681,9606.ENSP00000360266,9606.ENSP00000381185,9606.ENSP00000386759,9606.ENSP00000405890,9606.ENSP00000447173,9606.ENSP00000479618	ELK3,SRF,HOXB13,TAL1,JUNB,IRX3,SMAD3,HEY1,GATA2,JUN,BCL2,SETD2,PBX1,VDR,MYC
GO:0032870	Cellular response to hormone stimulus	14	569	0.7	6.6e-05	9606.ENSP00000226574,9606.ENSP00000245787,9606.ENSP00000245919,9606.ENSP00000252818,9606.ENSP00000303315,9606.ENSP00000311816,9606.ENSP00000343925,9606.ENSP00000351490,9606.ENSP00000356331,9606.ENSP00000360266,9606.ENSP00000380252,9606.ENSP00000419692,9606.ENSP00000431512,9606.ENSP00000447173	NFKB1,INSIG2,FOSB,JUND,JUNB,REST,ESR2,MAX,NR5A2,JUN,NFE2L2,RXRA,HSF1,VDR
GO:0035295	Tube development	17	851	0.61	6.63e-05	9606.ENSP00000228741,9606.ENSP00000265354,9606.ENSP00000290295,9606.ENSP00000294339,9606.ENSP00000303315,9606.ENSP00000326272,9606.ENSP00000331608,9606.ENSP00000332973,9606.ENSP00000338272,9606.ENSP00000345681,9606.ENSP00000360266,9606.ENSP00000360811,9606.ENSP00000381185,9606.ENSP00000386759,9606.ENSP00000405890,9606.ENSP00000447173,9606.ENSP00000479618	ELK3,SRF,HOXB13,TAL1,JUNB,FOXL1,IRX3,SMAD3,HEY1,GATA2,JUN,LHX3,BCL2,SETD2,PBX1,VDR,MYC
GO:0031669	Cellular response to nutrient levels	9	204	0.96	7.55e-05	9606.ENSP00000265354,9606.ENSP00000304004,9606.ENSP00000344352,9606.ENSP00000351490,9606.ENSP00000360266,9606.ENSP00000380252,9606.ENSP00000381185,9606.ENSP00000400341,9606.ENSP00000447173	SRF,FOXA3,ATF3,MAX,JUN,NFE2L2,BCL2,FOXA2,VDR
GO:0048665	Neuron fate specification	5	33	1.49	8.63e-05	9606.ENSP00000249501,9606.ENSP00000290759,9606.ENSP00000330218,9606.ENSP00000360811,9606.ENSP00000436881	HOXD10,ISL2,SOX1,LHX3,DBX1
GO:0001501	Skeletal system development	13	499	0.73	8.86e-05	9606.ENSP00000234198,9606.ENSP00000245787,9606.ENSP00000249501,9606.ENSP00000265354,9606.ENSP00000294339,9606.ENSP00000304169,9606.ENSP00000309439,9606.ENSP00000332973,9606.ENSP00000343619,9606.ENSP00000386759,9606.ENSP00000405890,9606.ENSP00000447173,9606.ENSP00000484803	DLX2,INSIG2,HOXD10,SRF,TAL1,PITX2,HOXB9,SMAD3,HOXA9,SETD2,PBX1,VDR,FOXP1
GO:0001666	Response to hypoxia	11	342	0.82	8.86e-05	9606.ENSP00000239938,9606.ENSP00000263317,9606.ENSP00000265354,9606.ENSP00000311816,9606.ENSP00000332973,9606.ENSP00000345571,9606.ENSP00000351407,9606.ENSP00000380252,9606.ENSP00000381185,9606.ENSP00000431512,9606.ENSP00000479618	EGR1,NOX4,SRF,REST,SMAD3,E2F1,ARNT,NFE2L2,BCL2,HSF1,MYC
GO:0001568	Blood vessel development	13	500	0.73	8.94e-05	9606.ENSP00000228741,9606.ENSP00000239938,9606.ENSP00000242057,9606.ENSP00000265354,9606.ENSP00000290295,9606.ENSP00000294339,9606.ENSP00000303315,9606.ENSP00000338272,9606.ENSP00000345681,9606.ENSP00000349503,9606.ENSP00000360266,9606.ENSP00000386759,9606.ENSP00000389870	ELK3,EGR1,AHR,SRF,HOXB13,TAL1,JUNB,HEY1,GATA2,ZBTB14,JUN,SETD2,DLX3
GO:0014074	Response to purine-containing compound	8	156	1.02	0.0001	9606.ENSP00000242057,9606.ENSP00000245919,9606.ENSP00000252818,9606.ENSP00000263317,9606.ENSP00000303315,9606.ENSP00000360266,9606.ENSP00000406549,9606.ENSP00000430432	AHR,FOSB,JUND,NOX4,JUNB,JUN,TAF1,HDAC2
GO:0007399	Nervous system development	29	2371	0.4	0.00014	9606.ENSP00000233638,9606.ENSP00000234198,9606.ENSP00000249501,9606.ENSP00000256495,9606.ENSP00000262965,9606.ENSP00000265354,9606.ENSP00000290552,9606.ENSP00000290759,9606.ENSP00000294339,9606.ENSP00000304169,9606.ENSP00000305422,9606.ENSP00000311816,9606.ENSP00000325546,9606.ENSP00000330218,9606.ENSP00000331608,9606.ENSP00000338272,9606.ENSP00000345571,9606.ENSP00000345681,9606.ENSP00000360266,…	TLX2,DLX2,HOXD10,BHLHE40,TCF3,SRF,IRX6,ISL2,TAL1,PITX2,CEBPB,REST,PLAG1,SOX1,IRX3,HEY1,E2F1,GATA2,JUN,LHX3,PAX3,NFE2L2,BCL2,SETD2,FOXA2,PBX1,TAF1,HDAC2,DBX1
GO:0007507	Heart development	13	522	0.71	0.00014	9606.ENSP00000259915,9606.ENSP00000263317,9606.ENSP00000265354,9606.ENSP00000304169,9606.ENSP00000311816,9606.ENSP00000326272,9606.ENSP00000332973,9606.ENSP00000337332,9606.ENSP00000338272,9606.ENSP00000349503,9606.ENSP00000360266,9606.ENSP00000386759,9606.ENSP00000419692	POU5F1,NOX4,SRF,PITX2,REST,FOXL1,SMAD3,SIRT6,HEY1,ZBTB14,JUN,SETD2,RXRA
GO:0051726	Regulation of cell cycle	20	1230	0.52	0.00014	9606.ENSP00000245414,9606.ENSP00000252818,9606.ENSP00000254250,9606.ENSP00000262965,9606.ENSP00000264010,9606.ENSP00000264157,9606.ENSP00000294339,9606.ENSP00000301727,9606.ENSP00000303315,9606.ENSP00000332973,9606.ENSP00000345571,9606.ENSP00000351490,9606.ENSP00000360266,9606.ENSP00000370936,9606.ENSP00000381185,9606.ENSP00000386759,9606.ENSP00000405890,9606.ENSP00000406549,9606.ENSP00000431512,…	IRF1,JUND,THAP1,TCF3,CTCF,CCNT2,TAL1,E4F1,JUNB,SMAD3,E2F1,MAX,JUN,E2F6,BCL2,SETD2,PBX1,TAF1,HSF1,MYC
GO:0071396	Cellular response to lipid	13	528	0.71	0.00015	9606.ENSP00000226574,9606.ENSP00000242057,9606.ENSP00000245787,9606.ENSP00000305422,9606.ENSP00000311816,9606.ENSP00000343925,9606.ENSP00000345571,9606.ENSP00000356331,9606.ENSP00000379368,9606.ENSP00000419692,9606.ENSP00000430432,9606.ENSP00000431512,9606.ENSP00000447173	NFKB1,AHR,INSIG2,CEBPB,REST,ESR2,E2F1,NR5A2,ZNF35,RXRA,HDAC2,HSF1,VDR
GO:0008284	Positive regulation of cell population proliferation	17	919	0.58	0.00017	9606.ENSP00000162391,9606.ENSP00000239938,9606.ENSP00000262965,9606.ENSP00000264716,9606.ENSP00000325546,9606.ENSP00000337332,9606.ENSP00000344352,9606.ENSP00000345571,9606.ENSP00000345681,9606.ENSP00000351407,9606.ENSP00000360266,9606.ENSP00000381185,9606.ENSP00000405890,9606.ENSP00000430432,9606.ENSP00000431512,9606.ENSP00000479618,9606.ENSP00000484803	FOXJ2,EGR1,TCF3,FOSL2,PLAG1,SIRT6,ATF3,E2F1,GATA2,ARNT,JUN,BCL2,PBX1,HDAC2,HSF1,MYC,FOXP1
GO:0001763	Morphogenesis of a branching structure	8	170	0.99	0.00018	9606.ENSP00000234198,9606.ENSP00000265354,9606.ENSP00000290295,9606.ENSP00000381185,9606.ENSP00000386759,9606.ENSP00000405890,9606.ENSP00000447173,9606.ENSP00000479618	DLX2,SRF,HOXB13,BCL2,SETD2,PBX1,VDR,MYC
GO:0051098	Regulation of binding	11	373	0.78	0.00019	9606.ENSP00000265990,9606.ENSP00000311816,9606.ENSP00000332973,9606.ENSP00000338272,9606.ENSP00000343023,9606.ENSP00000345571,9606.ENSP00000360266,9606.ENSP00000380516,9606.ENSP00000406549,9606.ENSP00000430432,9606.ENSP00000431512	BTAF1,REST,SMAD3,HEY1,SP100,E2F1,JUN,HMBOX1,TAF1,HDAC2,HSF1
GO:1902895	Positive regulation of pri-mirna transcription by rna polymerase ii	5	40	1.41	0.00019	9606.ENSP00000239938,9606.ENSP00000265354,9606.ENSP00000332973,9606.ENSP00000345681,9606.ENSP00000360266	EGR1,SRF,SMAD3,GATA2,JUN
GO:0048562	Embryonic organ morphogenesis	10	301	0.84	0.0002	9606.ENSP00000234198,9606.ENSP00000245787,9606.ENSP00000249501,9606.ENSP00000265354,9606.ENSP00000309439,9606.ENSP00000311816,9606.ENSP00000332973,9606.ENSP00000343619,9606.ENSP00000345681,9606.ENSP00000386759	DLX2,INSIG2,HOXD10,SRF,HOXB9,REST,SMAD3,HOXA9,GATA2,SETD2
GO:0050767	Regulation of neurogenesis	16	828	0.6	0.0002	9606.ENSP00000233638,9606.ENSP00000234198,9606.ENSP00000256495,9606.ENSP00000262965,9606.ENSP00000265354,9606.ENSP00000290759,9606.ENSP00000311816,9606.ENSP00000325546,9606.ENSP00000331608,9606.ENSP00000338272,9606.ENSP00000345571,9606.ENSP00000345681,9606.ENSP00000380252,9606.ENSP00000381185,9606.ENSP00000405890,9606.ENSP00000430432	TLX2,DLX2,BHLHE40,TCF3,SRF,ISL2,REST,PLAG1,IRX3,HEY1,E2F1,GATA2,NFE2L2,BCL2,PBX1,HDAC2
GO:0051100	Negative regulation of binding	8	173	0.98	0.0002	9606.ENSP00000265990,9606.ENSP00000311816,9606.ENSP00000338272,9606.ENSP00000343023,9606.ENSP00000345571,9606.ENSP00000360266,9606.ENSP00000406549,9606.ENSP00000430432	BTAF1,REST,HEY1,SP100,E2F1,JUN,TAF1,HDAC2
GO:0021514	Ventral spinal cord interneuron differentiation	4	17	1.69	0.00021	9606.ENSP00000330218,9606.ENSP00000345681,9606.ENSP00000360811,9606.ENSP00000436881	SOX1,GATA2,LHX3,DBX1
GO:0001701	In utero embryonic development	11	382	0.77	0.00022	9606.ENSP00000259915,9606.ENSP00000265354,9606.ENSP00000303315,9606.ENSP00000305422,9606.ENSP00000332973,9606.ENSP00000338272,9606.ENSP00000345681,9606.ENSP00000351407,9606.ENSP00000386759,9606.ENSP00000419692,9606.ENSP00000431512	POU5F1,SRF,JUNB,CEBPB,SMAD3,HEY1,GATA2,ARNT,SETD2,RXRA,HSF1
GO:0009605	Response to external stimulus	28	2310	0.4	0.00024	9606.ENSP00000226574,9606.ENSP00000239938,9606.ENSP00000245414,9606.ENSP00000245919,9606.ENSP00000252818,9606.ENSP00000256495,9606.ENSP00000265354,9606.ENSP00000286639,9606.ENSP00000290759,9606.ENSP00000303315,9606.ENSP00000304004,9606.ENSP00000305422,9606.ENSP00000309439,9606.ENSP00000311816,9606.ENSP00000337332,9606.ENSP00000343023,9606.ENSP00000344352,9606.ENSP00000351490,9606.ENSP00000360266,…	NFKB1,EGR1,IRF1,FOSB,JUND,BHLHE40,SRF,BATF,ISL2,JUNB,FOXA3,CEBPB,HOXB9,REST,SIRT6,SP100,ATF3,MAX,JUN,LHX3,NFE2L2,BCL2,SETD2,FOXA2,HDAC2,HSF1,VDR,FOXP1
GO:0060284	Regulation of cell development	17	956	0.56	0.00027	9606.ENSP00000233638,9606.ENSP00000234198,9606.ENSP00000256495,9606.ENSP00000262238,9606.ENSP00000262965,9606.ENSP00000265354,9606.ENSP00000290759,9606.ENSP00000311816,9606.ENSP00000325546,9606.ENSP00000331608,9606.ENSP00000338272,9606.ENSP00000345571,9606.ENSP00000345681,9606.ENSP00000380252,9606.ENSP00000381185,9606.ENSP00000405890,9606.ENSP00000430432	TLX2,DLX2,BHLHE40,YY1,TCF3,SRF,ISL2,REST,PLAG1,IRX3,HEY1,E2F1,GATA2,NFE2L2,BCL2,PBX1,HDAC2
GO:0001655	Urogenital system development	10	315	0.82	0.00028	9606.ENSP00000239938,9606.ENSP00000290295,9606.ENSP00000325546,9606.ENSP00000331608,9606.ENSP00000332973,9606.ENSP00000345681,9606.ENSP00000381185,9606.ENSP00000405890,9606.ENSP00000419692,9606.ENSP00000479618	EGR1,HOXB13,PLAG1,IRX3,SMAD3,GATA2,BCL2,PBX1,RXRA,MYC
GO:0021953	Central nervous system neuron differentiation	8	183	0.95	0.00029	9606.ENSP00000234198,9606.ENSP00000249501,9606.ENSP00000290759,9606.ENSP00000294339,9606.ENSP00000330218,9606.ENSP00000345681,9606.ENSP00000360811,9606.ENSP00000436881	DLX2,HOXD10,ISL2,TAL1,SOX1,GATA2,LHX3,DBX1
GO:0048706	Embryonic skeletal system development	7	130	1.04	0.00032	9606.ENSP00000234198,9606.ENSP00000249501,9606.ENSP00000309439,9606.ENSP00000332973,9606.ENSP00000343619,9606.ENSP00000386759,9606.ENSP00000405890	DLX2,HOXD10,HOXB9,SMAD3,HOXA9,SETD2,PBX1
GO:0030855	Epithelial cell differentiation	14	673	0.63	0.00037	9606.ENSP00000264716,9606.ENSP00000290295,9606.ENSP00000302630,9606.ENSP00000304169,9606.ENSP00000305422,9606.ENSP00000311816,9606.ENSP00000327048,9606.ENSP00000332973,9606.ENSP00000338272,9606.ENSP00000356331,9606.ENSP00000360266,9606.ENSP00000389870,9606.ENSP00000419692,9606.ENSP00000430432	FOSL2,HOXB13,ONECUT1,PITX2,CEBPB,REST,MAF,SMAD3,HEY1,NR5A2,JUN,DLX3,RXRA,HDAC2
GO:0010721	Negative regulation of cell development	10	330	0.8	0.0004	9606.ENSP00000233638,9606.ENSP00000234198,9606.ENSP00000262238,9606.ENSP00000290759,9606.ENSP00000311816,9606.ENSP00000331608,9606.ENSP00000338272,9606.ENSP00000381185,9606.ENSP00000405890,9606.ENSP00000430432	TLX2,DLX2,YY1,ISL2,REST,IRX3,HEY1,BCL2,PBX1,HDAC2
GO:0046483	Heterocycle metabolic process	31	2840	0.35	0.00049	9606.ENSP00000226574,9606.ENSP00000245919,9606.ENSP00000252818,9606.ENSP00000254250,9606.ENSP00000262238,9606.ENSP00000262965,9606.ENSP00000264010,9606.ENSP00000264157,9606.ENSP00000265354,9606.ENSP00000286639,9606.ENSP00000294339,9606.ENSP00000309439,9606.ENSP00000327048,9606.ENSP00000332973,9606.ENSP00000337332,9606.ENSP00000343023,9606.ENSP00000343619,9606.ENSP00000343925,9606.ENSP00000345571,…	NFKB1,FOSB,JUND,THAP1,YY1,TCF3,CTCF,CCNT2,SRF,BATF,TAL1,HOXB9,MAF,SMAD3,SIRT6,SP100,HOXA9,ESR2,E2F1,MAX,SMC3,NR5A2,JUN,TBP,ZNF143,NFE2L2,SETD2,TAF1,RXRA,HSF1,VDR
GO:0046683	Response to organophosphorus	7	140	1.01	0.00049	9606.ENSP00000242057,9606.ENSP00000245919,9606.ENSP00000252818,9606.ENSP00000263317,9606.ENSP00000303315,9606.ENSP00000360266,9606.ENSP00000406549	AHR,FOSB,JUND,NOX4,JUNB,JUN,TAF1
GO:0048146	Positive regulation of fibroblast proliferation	5	52	1.3	0.00055	9606.ENSP00000264716,9606.ENSP00000337332,9606.ENSP00000345571,9606.ENSP00000360266,9606.ENSP00000479618	FOSL2,SIRT6,E2F1,JUN,MYC
GO:0009314	Response to radiation	11	431	0.72	0.00063	9606.ENSP00000239938,9606.ENSP00000252818,9606.ENSP00000256495,9606.ENSP00000262238,9606.ENSP00000263317,9606.ENSP00000303315,9606.ENSP00000360266,9606.ENSP00000381185,9606.ENSP00000406549,9606.ENSP00000431512,9606.ENSP00000479618	EGR1,JUND,BHLHE40,YY1,NOX4,JUNB,JUN,BCL2,TAF1,HSF1,MYC
GO:0006725	Cellular aromatic compound metabolic process	31	2882	0.35	0.00065	9606.ENSP00000226574,9606.ENSP00000245919,9606.ENSP00000252818,9606.ENSP00000254250,9606.ENSP00000262238,9606.ENSP00000262965,9606.ENSP00000264010,9606.ENSP00000264157,9606.ENSP00000265354,9606.ENSP00000286639,9606.ENSP00000294339,9606.ENSP00000309439,9606.ENSP00000327048,9606.ENSP00000332973,9606.ENSP00000337332,9606.ENSP00000343023,9606.ENSP00000343619,9606.ENSP00000343925,9606.ENSP00000345571,…	NFKB1,FOSB,JUND,THAP1,YY1,TCF3,CTCF,CCNT2,SRF,BATF,TAL1,HOXB9,MAF,SMAD3,SIRT6,SP100,HOXA9,ESR2,E2F1,MAX,SMC3,NR5A2,JUN,TBP,ZNF143,BCL2,SETD2,TAF1,RXRA,HSF1,VDR
GO:0048704	Embryonic skeletal system morphogenesis	6	97	1.11	0.00071	9606.ENSP00000234198,9606.ENSP00000249501,9606.ENSP00000309439,9606.ENSP00000332973,9606.ENSP00000343619,9606.ENSP00000386759	DLX2,HOXD10,HOXB9,SMAD3,HOXA9,SETD2
GO:0051591	Response to camp	6	98	1.1	0.00075	9606.ENSP00000242057,9606.ENSP00000245919,9606.ENSP00000252818,9606.ENSP00000263317,9606.ENSP00000303315,9606.ENSP00000360266	AHR,FOSB,JUND,NOX4,JUNB,JUN
GO:0010332	Response to gamma radiation	5	58	1.25	0.00088	9606.ENSP00000239938,9606.ENSP00000263317,9606.ENSP00000381185,9606.ENSP00000431512,9606.ENSP00000479618	EGR1,NOX4,BCL2,HSF1,MYC
GO:1901701	Cellular response to oxygen-containing compound	17	1055	0.52	0.00088	9606.ENSP00000226574,9606.ENSP00000239938,9606.ENSP00000242057,9606.ENSP00000245787,9606.ENSP00000263317,9606.ENSP00000265354,9606.ENSP00000305422,9606.ENSP00000343925,9606.ENSP00000345571,9606.ENSP00000351490,9606.ENSP00000360266,9606.ENSP00000379368,9606.ENSP00000380252,9606.ENSP00000406549,9606.ENSP00000430432,9606.ENSP00000431512,9606.ENSP00000447173	NFKB1,EGR1,AHR,INSIG2,NOX4,SRF,CEBPB,ESR2,E2F1,MAX,JUN,ZNF35,NFE2L2,TAF1,HDAC2,HSF1,VDR
GO:0001817	Regulation of cytokine production	14	742	0.59	0.001	9606.ENSP00000226574,9606.ENSP00000239882,9606.ENSP00000239938,9606.ENSP00000245414,9606.ENSP00000262238,9606.ENSP00000293805,9606.ENSP00000305422,9606.ENSP00000332973,9606.ENSP00000351407,9606.ENSP00000364677,9606.ENSP00000386759,9606.ENSP00000430432,9606.ENSP00000431512,9606.ENSP00000484803	NFKB1,ELF1,EGR1,IRF1,YY1,BCL6B,CEBPB,SMAD3,ARNT,ZBTB12,SETD2,HDAC2,HSF1,FOXP1
GO:0007369	Gastrulation	7	159	0.96	0.001	9606.ENSP00000233638,9606.ENSP00000259915,9606.ENSP00000265354,9606.ENSP00000294339,9606.ENSP00000332973,9606.ENSP00000386759,9606.ENSP00000400341	TLX2,POU5F1,SRF,TAL1,SMAD3,SETD2,FOXA2
GO:0045665	Negative regulation of neuron differentiation	8	222	0.87	0.001	9606.ENSP00000233638,9606.ENSP00000234198,9606.ENSP00000290759,9606.ENSP00000311816,9606.ENSP00000331608,9606.ENSP00000338272,9606.ENSP00000405890,9606.ENSP00000430432	TLX2,DLX2,ISL2,REST,IRX3,HEY1,PBX1,HDAC2
GO:0030522	Intracellular receptor signaling pathway	7	166	0.94	0.0013	9606.ENSP00000242057,9606.ENSP00000343023,9606.ENSP00000343925,9606.ENSP00000351407,9606.ENSP00000356331,9606.ENSP00000419692,9606.ENSP00000447173	AHR,SP100,ESR2,ARNT,NR5A2,RXRA,VDR
GO:0035051	Cardiocyte differentiation	6	109	1.05	0.0013	9606.ENSP00000259915,9606.ENSP00000263317,9606.ENSP00000265354,9606.ENSP00000304169,9606.ENSP00000311816,9606.ENSP00000419692	POU5F1,NOX4,SRF,PITX2,REST,RXRA
GO:0043433	Negative regulation of dna-binding transcription factor activity	7	166	0.94	0.0013	9606.ENSP00000256495,9606.ENSP00000331152,9606.ENSP00000343023,9606.ENSP00000400341,9606.ENSP00000405890,9606.ENSP00000406549,9606.ENSP00000430432	BHLHE40,MXI1,SP100,FOXA2,PBX1,TAF1,HDAC2
GO:0035019	Somatic stem cell population maintenance	5	65	1.2	0.0014	9606.ENSP00000259915,9606.ENSP00000311816,9606.ENSP00000345681,9606.ENSP00000405890,9606.ENSP00000484803	POU5F1,REST,GATA2,PBX1,FOXP1
GO:0045664	Regulation of neuron differentiation	13	665	0.6	0.0014	9606.ENSP00000233638,9606.ENSP00000234198,9606.ENSP00000262965,9606.ENSP00000265354,9606.ENSP00000290759,9606.ENSP00000311816,9606.ENSP00000331608,9606.ENSP00000338272,9606.ENSP00000345681,9606.ENSP00000380252,9606.ENSP00000381185,9606.ENSP00000405890,9606.ENSP00000430432	TLX2,DLX2,TCF3,SRF,ISL2,REST,IRX3,HEY1,GATA2,NFE2L2,BCL2,PBX1,HDAC2
GO:0048583	Regulation of response to stimulus	38	4114	0.28	0.0014	9606.ENSP00000226574,9606.ENSP00000234198,9606.ENSP00000239882,9606.ENSP00000239938,9606.ENSP00000245414,9606.ENSP00000245787,9606.ENSP00000259915,9606.ENSP00000262238,9606.ENSP00000263317,9606.ENSP00000293805,9606.ENSP00000294339,9606.ENSP00000302630,9606.ENSP00000305422,9606.ENSP00000311816,9606.ENSP00000326272,9606.ENSP00000332973,9606.ENSP00000337332,9606.ENSP00000338272,9606.ENSP00000343023,…	NFKB1,DLX2,ELF1,EGR1,IRF1,INSIG2,POU5F1,YY1,NOX4,BCL6B,TAL1,ONECUT1,CEBPB,REST,FOXL1,SMAD3,SIRT6,HEY1,SP100,ESR2,ATF3,E2F1,GATA2,ARNT,VEPH1,JUN,TBP,NFE2L2,BCL2,SETD2,FOXA2,TAF1,HDAC2,HSF1,BCLAF1,MYC,HMGN3,FOXP1
GO:0002573	Myeloid leukocyte differentiation	6	113	1.04	0.0015	9606.ENSP00000286639,9606.ENSP00000294339,9606.ENSP00000303315,9606.ENSP00000345681,9606.ENSP00000360266,9606.ENSP00000484803	BATF,TAL1,JUNB,GATA2,JUN,FOXP1
GO:0006950	Response to stress	34	3485	0.3	0.0015	9606.ENSP00000226574,9606.ENSP00000228741,9606.ENSP00000239938,9606.ENSP00000245414,9606.ENSP00000245787,9606.ENSP00000259915,9606.ENSP00000262238,9606.ENSP00000263317,9606.ENSP00000265354,9606.ENSP00000286639,9606.ENSP00000290295,9606.ENSP00000304004,9606.ENSP00000305422,9606.ENSP00000311816,9606.ENSP00000332973,9606.ENSP00000337332,9606.ENSP00000343023,9606.ENSP00000344352,9606.ENSP00000345571,…	NFKB1,ELK3,EGR1,IRF1,INSIG2,POU5F1,YY1,NOX4,SRF,BATF,HOXB13,FOXA3,CEBPB,REST,SMAD3,SIRT6,SP100,ATF3,E2F1,GATA2,ARNT,MAX,SMC3,JUN,ZBTB3,NFE2L2,BCL2,SETD2,TAF1,HDAC2,HSF1,BCLAF1,MYC,FOXP1
GO:0036003	Positive regulation of transcription from rna polymerase ii promoter in response to stress	4	31	1.42	0.0015	9606.ENSP00000305422,9606.ENSP00000344352,9606.ENSP00000380252,9606.ENSP00000431512	CEBPB,ATF3,NFE2L2,HSF1
GO:0046631	Alpha-beta t cell activation	5	66	1.19	0.0015	9606.ENSP00000245414,9606.ENSP00000286639,9606.ENSP00000305422,9606.ENSP00000381185,9606.ENSP00000484803	IRF1,BATF,CEBPB,BCL2,FOXP1
GO:0046649	Lymphocyte activation	10	390	0.72	0.0015	9606.ENSP00000239938,9606.ENSP00000245414,9606.ENSP00000262965,9606.ENSP00000265354,9606.ENSP00000286639,9606.ENSP00000302630,9606.ENSP00000305422,9606.ENSP00000332973,9606.ENSP00000381185,9606.ENSP00000484803	EGR1,IRF1,TCF3,SRF,BATF,ONECUT1,CEBPB,SMAD3,BCL2,FOXP1
GO:0048646	Anatomical structure formation involved in morphogenesis	15	883	0.54	0.0015	9606.ENSP00000228741,9606.ENSP00000233638,9606.ENSP00000259915,9606.ENSP00000265354,9606.ENSP00000290295,9606.ENSP00000294339,9606.ENSP00000303315,9606.ENSP00000331608,9606.ENSP00000332973,9606.ENSP00000338272,9606.ENSP00000345681,9606.ENSP00000360266,9606.ENSP00000386759,9606.ENSP00000400341,9606.ENSP00000430432	ELK3,TLX2,POU5F1,SRF,HOXB13,TAL1,JUNB,IRX3,SMAD3,HEY1,GATA2,JUN,SETD2,FOXA2,HDAC2
GO:0050769	Positive regulation of neurogenesis	11	479	0.67	0.0015	9606.ENSP00000234198,9606.ENSP00000262965,9606.ENSP00000265354,9606.ENSP00000311816,9606.ENSP00000325546,9606.ENSP00000331608,9606.ENSP00000345571,9606.ENSP00000345681,9606.ENSP00000380252,9606.ENSP00000381185,9606.ENSP00000430432	DLX2,TCF3,SRF,REST,PLAG1,IRX3,E2F1,GATA2,NFE2L2,BCL2,HDAC2
GO:0061061	Muscle structure development	11	479	0.67	0.0015	9606.ENSP00000239938,9606.ENSP00000249501,9606.ENSP00000263317,9606.ENSP00000264157,9606.ENSP00000265354,9606.ENSP00000311816,9606.ENSP00000337332,9606.ENSP00000338272,9606.ENSP00000344352,9606.ENSP00000375921,9606.ENSP00000419692	EGR1,HOXD10,NOX4,CCNT2,SRF,REST,SIRT6,HEY1,ATF3,PAX3,RXRA
GO:0071214	Cellular response to abiotic stimulus	9	313	0.77	0.0016	9606.ENSP00000226574,9606.ENSP00000239938,9606.ENSP00000245414,9606.ENSP00000262238,9606.ENSP00000263317,9606.ENSP00000311816,9606.ENSP00000406549,9606.ENSP00000431512,9606.ENSP00000479618	NFKB1,EGR1,IRF1,YY1,NOX4,REST,TAF1,HSF1,MYC
GO:0001704	Formation of primary germ layer	6	116	1.03	0.0017	9606.ENSP00000233638,9606.ENSP00000259915,9606.ENSP00000265354,9606.ENSP00000294339,9606.ENSP00000332973,9606.ENSP00000386759	TLX2,POU5F1,SRF,TAL1,SMAD3,SETD2
GO:0007498	Mesoderm development	6	117	1.02	0.0017	9606.ENSP00000233638,9606.ENSP00000265354,9606.ENSP00000294339,9606.ENSP00000331608,9606.ENSP00000332973,9606.ENSP00000386759	TLX2,SRF,TAL1,IRX3,SMAD3,SETD2
GO:0010646	Regulation of cell communication	34	3514	0.3	0.0017	9606.ENSP00000226574,9606.ENSP00000234198,9606.ENSP00000239882,9606.ENSP00000239938,9606.ENSP00000245414,9606.ENSP00000245787,9606.ENSP00000259915,9606.ENSP00000263317,9606.ENSP00000265354,9606.ENSP00000294339,9606.ENSP00000302630,9606.ENSP00000311816,9606.ENSP00000326272,9606.ENSP00000332973,9606.ENSP00000338272,9606.ENSP00000343023,9606.ENSP00000343925,9606.ENSP00000344352,9606.ENSP00000345571,…	NFKB1,DLX2,ELF1,EGR1,IRF1,INSIG2,POU5F1,NOX4,SRF,TAL1,ONECUT1,REST,FOXL1,SMAD3,HEY1,SP100,ESR2,ATF3,E2F1,GATA2,ARNT,VEPH1,JUN,TBP,NFE2L2,BCL2,FOXA2,TAF1,HDAC2,HSF1,BCLAF1,MYC,HMGN3,FOXP1
GO:0030098	Lymphocyte differentiation	8	242	0.83	0.0017	9606.ENSP00000239938,9606.ENSP00000245414,9606.ENSP00000262965,9606.ENSP00000265354,9606.ENSP00000286639,9606.ENSP00000302630,9606.ENSP00000381185,9606.ENSP00000484803	EGR1,IRF1,TCF3,SRF,BATF,ONECUT1,BCL2,FOXP1
GO:0042110	T cell activation	8	243	0.83	0.0017	9606.ENSP00000239938,9606.ENSP00000245414,9606.ENSP00000265354,9606.ENSP00000286639,9606.ENSP00000305422,9606.ENSP00000332973,9606.ENSP00000381185,9606.ENSP00000484803	EGR1,IRF1,SRF,BATF,CEBPB,SMAD3,BCL2,FOXP1
GO:0048332	Mesoderm morphogenesis	5	69	1.17	0.0017	9606.ENSP00000233638,9606.ENSP00000265354,9606.ENSP00000294339,9606.ENSP00000332973,9606.ENSP00000386759	TLX2,SRF,TAL1,SMAD3,SETD2
GO:1903706	Regulation of hemopoiesis	11	493	0.66	0.0018	9606.ENSP00000245414,9606.ENSP00000262965,9606.ENSP00000294339,9606.ENSP00000305422,9606.ENSP00000343619,9606.ENSP00000345681,9606.ENSP00000351407,9606.ENSP00000360266,9606.ENSP00000380252,9606.ENSP00000479618,9606.ENSP00000484803	IRF1,TCF3,TAL1,CEBPB,HOXA9,GATA2,ARNT,JUN,NFE2L2,MYC,FOXP1
GO:0044419	Interspecies interaction between organisms	23	1899	0.4	0.0019	9606.ENSP00000226574,9606.ENSP00000239938,9606.ENSP00000245414,9606.ENSP00000252818,9606.ENSP00000264157,9606.ENSP00000286639,9606.ENSP00000301727,9606.ENSP00000303315,9606.ENSP00000305422,9606.ENSP00000311816,9606.ENSP00000332973,9606.ENSP00000343023,9606.ENSP00000345571,9606.ENSP00000360266,9606.ENSP00000375942,9606.ENSP00000380252,9606.ENSP00000381185,9606.ENSP00000386759,9606.ENSP00000406549,…	NFKB1,EGR1,IRF1,JUND,CCNT2,BATF,E4F1,JUNB,CEBPB,REST,SMAD3,SP100,E2F1,JUN,TBP,NFE2L2,BCL2,SETD2,TAF1,RXRA,HDAC2,HSF1,FOXP1
GO:0048536	Spleen development	4	34	1.38	0.0019	9606.ENSP00000302630,9606.ENSP00000304169,9606.ENSP00000381185,9606.ENSP00000405890	ONECUT1,PITX2,BCL2,PBX1
GO:0002761	Regulation of myeloid leukocyte differentiation	6	121	1.01	0.002	9606.ENSP00000294339,9606.ENSP00000305422,9606.ENSP00000345681,9606.ENSP00000360266,9606.ENSP00000479618,9606.ENSP00000484803	TAL1,CEBPB,GATA2,JUN,MYC,FOXP1
GO:0023051	Regulation of signaling	34	3553	0.29	0.0021	9606.ENSP00000226574,9606.ENSP00000234198,9606.ENSP00000239882,9606.ENSP00000239938,9606.ENSP00000245414,9606.ENSP00000245787,9606.ENSP00000259915,9606.ENSP00000263317,9606.ENSP00000265354,9606.ENSP00000294339,9606.ENSP00000302630,9606.ENSP00000311816,9606.ENSP00000326272,9606.ENSP00000332973,9606.ENSP00000338272,9606.ENSP00000343023,9606.ENSP00000343925,9606.ENSP00000344352,9606.ENSP00000345571,…	NFKB1,DLX2,ELF1,EGR1,IRF1,INSIG2,POU5F1,NOX4,SRF,TAL1,ONECUT1,REST,FOXL1,SMAD3,HEY1,SP100,ESR2,ATF3,E2F1,GATA2,ARNT,VEPH1,JUN,TBP,NFE2L2,BCL2,FOXA2,TAF1,HDAC2,HSF1,BCLAF1,MYC,HMGN3,FOXP1
GO:0031016	Pancreas development	5	73	1.15	0.0021	9606.ENSP00000257555,9606.ENSP00000302630,9606.ENSP00000339906,9606.ENSP00000356331,9606.ENSP00000400341	HNF1A,ONECUT1,PAX4,NR5A2,FOXA2
GO:0009058	Biosynthetic process	29	2788	0.33	0.0022	9606.ENSP00000226574,9606.ENSP00000245787,9606.ENSP00000245919,9606.ENSP00000252818,9606.ENSP00000254250,9606.ENSP00000262965,9606.ENSP00000263317,9606.ENSP00000264157,9606.ENSP00000265354,9606.ENSP00000294339,9606.ENSP00000301727,9606.ENSP00000309439,9606.ENSP00000326272,9606.ENSP00000327048,9606.ENSP00000343619,9606.ENSP00000343925,9606.ENSP00000344352,9606.ENSP00000345571,9606.ENSP00000351490,…	NFKB1,INSIG2,FOSB,JUND,THAP1,TCF3,NOX4,CCNT2,SRF,TAL1,E4F1,HOXB9,FOXL1,MAF,HOXA9,ESR2,ATF3,E2F1,MAX,NR5A2,JUN,TBP,ZNF143,SETD2,PBX1,TAF1,RXRA,HSF1,VDR
GO:0021521	Ventral spinal cord interneuron specification	3	11	1.75	0.0022	9606.ENSP00000330218,9606.ENSP00000360811,9606.ENSP00000436881	SOX1,LHX3,DBX1
GO:0045637	Regulation of myeloid cell differentiation	8	260	0.8	0.0026	9606.ENSP00000294339,9606.ENSP00000305422,9606.ENSP00000343619,9606.ENSP00000345681,9606.ENSP00000351407,9606.ENSP00000360266,9606.ENSP00000479618,9606.ENSP00000484803	TAL1,CEBPB,HOXA9,GATA2,ARNT,JUN,MYC,FOXP1
GO:0042981	Regulation of apoptotic process	20	1550	0.42	0.0028	9606.ENSP00000226574,9606.ENSP00000239938,9606.ENSP00000263317,9606.ENSP00000305422,9606.ENSP00000311816,9606.ENSP00000332973,9606.ENSP00000343023,9606.ENSP00000344352,9606.ENSP00000345571,9606.ENSP00000345681,9606.ENSP00000360266,9606.ENSP00000360811,9606.ENSP00000380252,9606.ENSP00000381185,9606.ENSP00000430432,9606.ENSP00000431512,9606.ENSP00000435210,9606.ENSP00000447173,9606.ENSP00000479618,…	NFKB1,EGR1,NOX4,CEBPB,REST,SMAD3,SP100,ATF3,E2F1,GATA2,JUN,LHX3,NFE2L2,BCL2,HDAC2,HSF1,BCLAF1,VDR,MYC,FOXP1
GO:0021520	Spinal cord motor neuron cell fate specification	3	13	1.68	0.0032	9606.ENSP00000249501,9606.ENSP00000290759,9606.ENSP00000360811	HOXD10,ISL2,LHX3
GO:0061029	Eyelid development in camera-type eye	3	13	1.68	0.0032	9606.ENSP00000265354,9606.ENSP00000360266,9606.ENSP00000430432	SRF,JUN,HDAC2
GO:0009611	Response to wounding	11	532	0.63	0.0034	9606.ENSP00000228741,9606.ENSP00000245414,9606.ENSP00000259915,9606.ENSP00000265354,9606.ENSP00000290295,9606.ENSP00000332973,9606.ENSP00000345681,9606.ENSP00000351490,9606.ENSP00000360266,9606.ENSP00000381185,9606.ENSP00000430432	ELK3,IRF1,POU5F1,SRF,HOXB13,SMAD3,GATA2,MAX,JUN,BCL2,HDAC2
GO:0019827	Stem cell population maintenance	6	135	0.96	0.0034	9606.ENSP00000259915,9606.ENSP00000311816,9606.ENSP00000345681,9606.ENSP00000354720,9606.ENSP00000405890,9606.ENSP00000484803	POU5F1,REST,GATA2,SMC3,PBX1,FOXP1
GO:2000144	Positive regulation of dna-templated transcription, initiation	4	42	1.29	0.0038	9606.ENSP00000257555,9606.ENSP00000265354,9606.ENSP00000360266,9606.ENSP00000435210	HNF1A,SRF,JUN,BCLAF1
GO:0031667	Response to nutrient levels	10	449	0.66	0.004	9606.ENSP00000265354,9606.ENSP00000304004,9606.ENSP00000337332,9606.ENSP00000344352,9606.ENSP00000351490,9606.ENSP00000360266,9606.ENSP00000380252,9606.ENSP00000381185,9606.ENSP00000400341,9606.ENSP00000447173	SRF,FOXA3,SIRT6,ATF3,MAX,JUN,NFE2L2,BCL2,FOXA2,VDR
GO:1901576	Organic substance biosynthetic process	28	2734	0.32	0.004	9606.ENSP00000226574,9606.ENSP00000245787,9606.ENSP00000245919,9606.ENSP00000252818,9606.ENSP00000254250,9606.ENSP00000262965,9606.ENSP00000264157,9606.ENSP00000265354,9606.ENSP00000294339,9606.ENSP00000301727,9606.ENSP00000309439,9606.ENSP00000326272,9606.ENSP00000327048,9606.ENSP00000343619,9606.ENSP00000343925,9606.ENSP00000344352,9606.ENSP00000345571,9606.ENSP00000351490,9606.ENSP00000356331,…	NFKB1,INSIG2,FOSB,JUND,THAP1,TCF3,CCNT2,SRF,TAL1,E4F1,HOXB9,FOXL1,MAF,HOXA9,ESR2,ATF3,E2F1,MAX,NR5A2,JUN,TBP,ZNF143,SETD2,PBX1,TAF1,RXRA,HSF1,VDR
GO:0014706	Striated muscle tissue development	8	280	0.77	0.0041	9606.ENSP00000239938,9606.ENSP00000249501,9606.ENSP00000263317,9606.ENSP00000264157,9606.ENSP00000265354,9606.ENSP00000337332,9606.ENSP00000344352,9606.ENSP00000419692	EGR1,HOXD10,NOX4,CCNT2,SRF,SIRT6,ATF3,RXRA
GO:0007623	Circadian rhythm	6	142	0.94	0.0043	9606.ENSP00000239938,9606.ENSP00000242057,9606.ENSP00000252818,9606.ENSP00000256495,9606.ENSP00000360266,9606.ENSP00000430432	EGR1,AHR,JUND,BHLHE40,JUN,HDAC2
GO:0030217	T cell differentiation	6	142	0.94	0.0043	9606.ENSP00000239938,9606.ENSP00000245414,9606.ENSP00000265354,9606.ENSP00000286639,9606.ENSP00000381185,9606.ENSP00000484803	EGR1,IRF1,SRF,BATF,BCL2,FOXP1
GO:0016575	Histone deacetylation	4	44	1.27	0.0044	9606.ENSP00000311816,9606.ENSP00000337332,9606.ENSP00000350681,9606.ENSP00000430432	REST,SIRT6,ELK4,HDAC2
GO:0010243	Response to organonitrogen compound	15	987	0.5	0.0045	9606.ENSP00000226574,9606.ENSP00000239938,9606.ENSP00000242057,9606.ENSP00000245787,9606.ENSP00000245919,9606.ENSP00000252818,9606.ENSP00000263317,9606.ENSP00000303315,9606.ENSP00000305422,9606.ENSP00000351490,9606.ENSP00000360266,9606.ENSP00000380252,9606.ENSP00000406549,9606.ENSP00000430432,9606.ENSP00000431512	NFKB1,EGR1,AHR,INSIG2,FOSB,JUND,NOX4,JUNB,CEBPB,MAX,JUN,NFE2L2,TAF1,HDAC2,HSF1
GO:0007417	Central nervous system development	15	988	0.5	0.0046	9606.ENSP00000234198,9606.ENSP00000249501,9606.ENSP00000265354,9606.ENSP00000290759,9606.ENSP00000294339,9606.ENSP00000304169,9606.ENSP00000330218,9606.ENSP00000345571,9606.ENSP00000345681,9606.ENSP00000360811,9606.ENSP00000381185,9606.ENSP00000386759,9606.ENSP00000405890,9606.ENSP00000406549,9606.ENSP00000436881	DLX2,HOXD10,SRF,ISL2,TAL1,PITX2,SOX1,E2F1,GATA2,LHX3,BCL2,SETD2,PBX1,TAF1,DBX1
GO:0009612	Response to mechanical stimulus	7	212	0.83	0.0047	9606.ENSP00000226574,9606.ENSP00000245414,9606.ENSP00000245919,9606.ENSP00000252818,9606.ENSP00000303315,9606.ENSP00000311816,9606.ENSP00000360266	NFKB1,IRF1,FOSB,JUND,JUNB,REST,JUN
GO:0050810	Regulation of steroid biosynthetic process	5	89	1.06	0.0047	9606.ENSP00000226574,9606.ENSP00000239938,9606.ENSP00000245787,9606.ENSP00000311816,9606.ENSP00000447173	NFKB1,EGR1,INSIG2,REST,VDR
GO:0002244	Hematopoietic progenitor cell differentiation	5	90	1.06	0.0049	9606.ENSP00000265354,9606.ENSP00000286639,9606.ENSP00000294339,9606.ENSP00000311816,9606.ENSP00000381185	SRF,BATF,TAL1,REST,BCL2
GO:0060218	Hematopoietic stem cell differentiation	3	16	1.59	0.005	9606.ENSP00000265354,9606.ENSP00000286639,9606.ENSP00000294339	SRF,BATF,TAL1
GO:1902894	Negative regulation of pri-mirna transcription by rna polymerase ii	3	16	1.59	0.005	9606.ENSP00000259915,9606.ENSP00000262238,9606.ENSP00000265354	POU5F1,YY1,SRF
GO:0009966	Regulation of signal transduction	30	3107	0.3	0.0055	9606.ENSP00000226574,9606.ENSP00000234198,9606.ENSP00000239882,9606.ENSP00000239938,9606.ENSP00000245414,9606.ENSP00000245787,9606.ENSP00000259915,9606.ENSP00000263317,9606.ENSP00000294339,9606.ENSP00000302630,9606.ENSP00000326272,9606.ENSP00000332973,9606.ENSP00000338272,9606.ENSP00000343023,9606.ENSP00000343925,9606.ENSP00000344352,9606.ENSP00000345571,9606.ENSP00000345681,9606.ENSP00000351407,…	NFKB1,DLX2,ELF1,EGR1,IRF1,INSIG2,POU5F1,NOX4,TAL1,ONECUT1,FOXL1,SMAD3,HEY1,SP100,ESR2,ATF3,E2F1,GATA2,ARNT,VEPH1,JUN,TBP,NFE2L2,BCL2,TAF1,HDAC2,HSF1,BCLAF1,MYC,FOXP1
GO:0060216	Definitive hemopoiesis	3	17	1.56	0.0057	9606.ENSP00000294339,9606.ENSP00000343619,9606.ENSP00000345681	TAL1,HOXA9,GATA2
GO:0071345	Cellular response to cytokine stimulus	15	1013	0.48	0.0057	9606.ENSP00000226574,9606.ENSP00000239938,9606.ENSP00000245414,9606.ENSP00000262238,9606.ENSP00000286639,9606.ENSP00000303315,9606.ENSP00000305422,9606.ENSP00000330218,9606.ENSP00000332973,9606.ENSP00000343023,9606.ENSP00000356331,9606.ENSP00000380252,9606.ENSP00000381185,9606.ENSP00000435210,9606.ENSP00000479618	NFKB1,EGR1,IRF1,YY1,BATF,JUNB,CEBPB,SOX1,SMAD3,SP100,NR5A2,NFE2L2,BCL2,BCLAF1,MYC
GO:0030099	Myeloid cell differentiation	7	221	0.81	0.0058	9606.ENSP00000265354,9606.ENSP00000286639,9606.ENSP00000294339,9606.ENSP00000303315,9606.ENSP00000345681,9606.ENSP00000360266,9606.ENSP00000484803	SRF,BATF,TAL1,JUNB,GATA2,JUN,FOXP1
GO:0009267	Cellular response to starvation	6	154	0.9	0.0061	9606.ENSP00000304004,9606.ENSP00000344352,9606.ENSP00000351490,9606.ENSP00000360266,9606.ENSP00000380252,9606.ENSP00000381185	FOXA3,ATF3,MAX,JUN,NFE2L2,BCL2
GO:0006974	Cellular response to dna damage stimulus	13	793	0.53	0.0063	9606.ENSP00000262238,9606.ENSP00000286639,9606.ENSP00000337332,9606.ENSP00000343023,9606.ENSP00000345571,9606.ENSP00000354720,9606.ENSP00000378286,9606.ENSP00000381185,9606.ENSP00000386759,9606.ENSP00000406549,9606.ENSP00000431512,9606.ENSP00000479618,9606.ENSP00000484803	YY1,BATF,SIRT6,SP100,E2F1,SMC3,ZBTB3,BCL2,SETD2,TAF1,HSF1,MYC,FOXP1
GO:0048863	Stem cell differentiation	6	156	0.9	0.0065	9606.ENSP00000265354,9606.ENSP00000286639,9606.ENSP00000294339,9606.ENSP00000304169,9606.ENSP00000311816,9606.ENSP00000386759	SRF,BATF,TAL1,PITX2,REST,SETD2
GO:1903707	Negative regulation of hemopoiesis	6	156	0.9	0.0065	9606.ENSP00000245414,9606.ENSP00000294339,9606.ENSP00000343619,9606.ENSP00000345681,9606.ENSP00000380252,9606.ENSP00000479618	IRF1,TAL1,HOXA9,GATA2,NFE2L2,MYC
GO:0060562	Epithelial tube morphogenesis	8	307	0.73	0.0069	9606.ENSP00000265354,9606.ENSP00000331608,9606.ENSP00000332973,9606.ENSP00000381185,9606.ENSP00000386759,9606.ENSP00000405890,9606.ENSP00000447173,9606.ENSP00000479618	SRF,IRX3,SMAD3,BCL2,SETD2,PBX1,VDR,MYC
GO:0022612	Gland morphogenesis	5	99	1.02	0.0071	9606.ENSP00000290295,9606.ENSP00000305422,9606.ENSP00000325546,9606.ENSP00000381185,9606.ENSP00000447173	HOXB13,CEBPB,PLAG1,BCL2,VDR
GO:0061138	Morphogenesis of a branching epithelium	6	159	0.89	0.0071	9606.ENSP00000265354,9606.ENSP00000290295,9606.ENSP00000381185,9606.ENSP00000405890,9606.ENSP00000447173,9606.ENSP00000479618	SRF,HOXB13,BCL2,PBX1,VDR,MYC
GO:0071417	Cellular response to organonitrogen compound	11	590	0.58	0.0071	9606.ENSP00000226574,9606.ENSP00000239938,9606.ENSP00000242057,9606.ENSP00000245787,9606.ENSP00000263317,9606.ENSP00000305422,9606.ENSP00000351490,9606.ENSP00000380252,9606.ENSP00000406549,9606.ENSP00000430432,9606.ENSP00000431512	NFKB1,EGR1,AHR,INSIG2,NOX4,CEBPB,MAX,NFE2L2,TAF1,HDAC2,HSF1
GO:0046885	Regulation of hormone biosynthetic process	3	19	1.51	0.0073	9606.ENSP00000239938,9606.ENSP00000311816,9606.ENSP00000351407	EGR1,REST,ARNT
GO:0048609	Multicellular organismal reproductive process	13	807	0.52	0.0073	9606.ENSP00000239938,9606.ENSP00000262238,9606.ENSP00000303315,9606.ENSP00000304004,9606.ENSP00000316842,9606.ENSP00000343619,9606.ENSP00000345571,9606.ENSP00000375942,9606.ENSP00000379368,9606.ENSP00000381185,9606.ENSP00000419692,9606.ENSP00000431512,9606.ENSP00000447173	EGR1,YY1,JUNB,FOXA3,SIX5,HOXA9,E2F1,TBP,ZNF35,BCL2,RXRA,HSF1,VDR
GO:0006367	Transcription initiation from rna polymerase ii promoter	6	162	0.88	0.0076	9606.ENSP00000343925,9606.ENSP00000356331,9606.ENSP00000375942,9606.ENSP00000406549,9606.ENSP00000419692,9606.ENSP00000447173	ESR2,NR5A2,TBP,TAF1,RXRA,VDR
GO:0032496	Response to lipopolysaccharide	8	313	0.72	0.0076	9606.ENSP00000226574,9606.ENSP00000252818,9606.ENSP00000303315,9606.ENSP00000305422,9606.ENSP00000360266,9606.ENSP00000430432,9606.ENSP00000431512,9606.ENSP00000484803	NFKB1,JUND,JUNB,CEBPB,JUN,HDAC2,HSF1,FOXP1
GO:0046632	Alpha-beta t cell differentiation	4	53	1.19	0.0076	9606.ENSP00000245414,9606.ENSP00000286639,9606.ENSP00000381185,9606.ENSP00000484803	IRF1,BATF,BCL2,FOXP1
GO:0001525	Angiogenesis	8	315	0.72	0.0078	9606.ENSP00000228741,9606.ENSP00000265354,9606.ENSP00000290295,9606.ENSP00000294339,9606.ENSP00000338272,9606.ENSP00000345681,9606.ENSP00000360266,9606.ENSP00000386759	ELK3,SRF,HOXB13,TAL1,HEY1,GATA2,JUN,SETD2
GO:0045655	Regulation of monocyte differentiation	3	20	1.49	0.0082	9606.ENSP00000360266,9606.ENSP00000479618,9606.ENSP00000484803	JUN,MYC,FOXP1
GO:0070932	Histone h3 deacetylation	3	20	1.49	0.0082	9606.ENSP00000337332,9606.ENSP00000350681,9606.ENSP00000430432	SIRT6,ELK4,HDAC2
GO:0006325	Chromatin organization	12	713	0.54	0.0086	9606.ENSP00000264010,9606.ENSP00000304004,9606.ENSP00000311816,9606.ENSP00000330218,9606.ENSP00000337332,9606.ENSP00000350681,9606.ENSP00000386759,9606.ENSP00000400341,9606.ENSP00000406549,9606.ENSP00000430432,9606.ENSP00000479618,9606.ENSP00000482613	CTCF,FOXA3,REST,SOX1,SIRT6,ELK4,SETD2,FOXA2,TAF1,HDAC2,MYC,HMGN3
GO:0048514	Blood vessel morphogenesis	9	410	0.66	0.0087	9606.ENSP00000228741,9606.ENSP00000265354,9606.ENSP00000290295,9606.ENSP00000294339,9606.ENSP00000303315,9606.ENSP00000338272,9606.ENSP00000345681,9606.ENSP00000360266,9606.ENSP00000386759	ELK3,SRF,HOXB13,TAL1,JUNB,HEY1,GATA2,JUN,SETD2
GO:0048705	Skeletal system morphogenesis	7	240	0.78	0.0087	9606.ENSP00000234198,9606.ENSP00000245787,9606.ENSP00000249501,9606.ENSP00000309439,9606.ENSP00000332973,9606.ENSP00000343619,9606.ENSP00000386759	DLX2,INSIG2,HOXD10,HOXB9,SMAD3,HOXA9,SETD2
GO:0051276	Chromosome organization	15	1066	0.46	0.009	9606.ENSP00000262238,9606.ENSP00000264010,9606.ENSP00000304004,9606.ENSP00000311816,9606.ENSP00000330218,9606.ENSP00000337332,9606.ENSP00000343023,9606.ENSP00000350681,9606.ENSP00000354720,9606.ENSP00000386759,9606.ENSP00000400341,9606.ENSP00000406549,9606.ENSP00000430432,9606.ENSP00000479618,9606.ENSP00000482613	YY1,CTCF,FOXA3,REST,SOX1,SIRT6,SP100,ELK4,SMC3,SETD2,FOXA2,TAF1,HDAC2,MYC,HMGN3
GO:0010942	Positive regulation of cell death	12	719	0.54	0.0091	9606.ENSP00000239938,9606.ENSP00000263317,9606.ENSP00000311816,9606.ENSP00000332973,9606.ENSP00000344352,9606.ENSP00000345571,9606.ENSP00000360266,9606.ENSP00000381185,9606.ENSP00000431512,9606.ENSP00000435210,9606.ENSP00000447173,9606.ENSP00000479618	EGR1,NOX4,REST,SMAD3,ATF3,E2F1,JUN,BCL2,HSF1,BCLAF1,VDR,MYC
GO:0071478	Cellular response to radiation	6	170	0.86	0.0094	9606.ENSP00000239938,9606.ENSP00000262238,9606.ENSP00000263317,9606.ENSP00000406549,9606.ENSP00000431512,9606.ENSP00000479618	EGR1,YY1,NOX4,TAF1,HSF1,MYC
GO:0034599	Cellular response to oxidative stress	7	244	0.77	0.0095	9606.ENSP00000263317,9606.ENSP00000351407,9606.ENSP00000360266,9606.ENSP00000380252,9606.ENSP00000381185,9606.ENSP00000430432,9606.ENSP00000431512	NOX4,ARNT,JUN,NFE2L2,BCL2,HDAC2,HSF1
GO:0010894	Negative regulation of steroid biosynthetic process	3	22	1.45	0.0101	9606.ENSP00000226574,9606.ENSP00000245787,9606.ENSP00000311816	NFKB1,INSIG2,REST
GO:1904385	Cellular response to angiotensin	3	22	1.45	0.0101	9606.ENSP00000226574,9606.ENSP00000380252,9606.ENSP00000431512	NFKB1,NFE2L2,HSF1
GO:0003007	Heart morphogenesis	7	251	0.76	0.011	9606.ENSP00000265354,9606.ENSP00000304169,9606.ENSP00000332973,9606.ENSP00000337332,9606.ENSP00000338272,9606.ENSP00000360266,9606.ENSP00000419692	SRF,PITX2,SMAD3,SIRT6,HEY1,JUN,RXRA
GO:2000678	Negative regulation of transcription regulatory region dna binding	3	23	1.43	0.0112	9606.ENSP00000311816,9606.ENSP00000338272,9606.ENSP00000406549	REST,HEY1,TAF1
GO:0044703	Multi-organism reproductive process	14	971	0.47	0.0113	9606.ENSP00000245919,9606.ENSP00000249501,9606.ENSP00000262238,9606.ENSP00000303315,9606.ENSP00000304004,9606.ENSP00000316842,9606.ENSP00000343619,9606.ENSP00000345571,9606.ENSP00000375942,9606.ENSP00000379368,9606.ENSP00000381185,9606.ENSP00000419692,9606.ENSP00000431512,9606.ENSP00000447173	FOSB,HOXD10,YY1,JUNB,FOXA3,SIX5,HOXA9,E2F1,TBP,ZNF35,BCL2,RXRA,HSF1,VDR
GO:0022603	Regulation of anatomical structure morphogenesis	15	1095	0.45	0.0114	9606.ENSP00000162391,9606.ENSP00000233638,9606.ENSP00000259915,9606.ENSP00000265354,9606.ENSP00000337332,9606.ENSP00000338272,9606.ENSP00000343023,9606.ENSP00000345681,9606.ENSP00000380252,9606.ENSP00000381185,9606.ENSP00000400341,9606.ENSP00000419692,9606.ENSP00000447173,9606.ENSP00000479618,9606.ENSP00000484803	FOXJ2,TLX2,POU5F1,SRF,SIRT6,HEY1,SP100,GATA2,NFE2L2,BCL2,FOXA2,RXRA,VDR,MYC,FOXP1
GO:0098751	Bone cell development	3	24	1.41	0.0124	9606.ENSP00000265354,9606.ENSP00000294339,9606.ENSP00000484803	SRF,TAL1,FOXP1
GO:0002009	Morphogenesis of an epithelium	9	435	0.63	0.0125	9606.ENSP00000265354,9606.ENSP00000290295,9606.ENSP00000331608,9606.ENSP00000332973,9606.ENSP00000381185,9606.ENSP00000386759,9606.ENSP00000405890,9606.ENSP00000447173,9606.ENSP00000479618	SRF,HOXB13,IRX3,SMAD3,BCL2,SETD2,PBX1,VDR,MYC
GO:0044403	Symbiotic process	13	865	0.49	0.0126	9606.ENSP00000264157,9606.ENSP00000301727,9606.ENSP00000311816,9606.ENSP00000332973,9606.ENSP00000343023,9606.ENSP00000345571,9606.ENSP00000360266,9606.ENSP00000375942,9606.ENSP00000380252,9606.ENSP00000386759,9606.ENSP00000406549,9606.ENSP00000419692,9606.ENSP00000431512	CCNT2,E4F1,REST,SMAD3,SP100,E2F1,JUN,TBP,NFE2L2,SETD2,TAF1,RXRA,HSF1
GO:0007565	Female pregnancy	6	183	0.83	0.013	9606.ENSP00000245919,9606.ENSP00000303315,9606.ENSP00000381185,9606.ENSP00000419692,9606.ENSP00000431512,9606.ENSP00000447173	FOSB,JUNB,BCL2,RXRA,HSF1,VDR
GO:0072078	Nephron tubule morphogenesis	4	64	1.11	0.0136	9606.ENSP00000331608,9606.ENSP00000381185,9606.ENSP00000405890,9606.ENSP00000479618	IRX3,BCL2,PBX1,MYC
GO:0042542	Response to hydrogen peroxide	5	119	0.94	0.0139	9606.ENSP00000360266,9606.ENSP00000380252,9606.ENSP00000381185,9606.ENSP00000430432,9606.ENSP00000431512	JUN,NFE2L2,BCL2,HDAC2,HSF1
GO:2000736	Regulation of stem cell differentiation	5	119	0.94	0.0139	9606.ENSP00000262965,9606.ENSP00000294339,9606.ENSP00000311816,9606.ENSP00000345681,9606.ENSP00000380252	TCF3,TAL1,REST,GATA2,NFE2L2
GO:0046016	Positive regulation of transcription by glucose	2	4	2.01	0.014	9606.ENSP00000265354,9606.ENSP00000400341	SRF,FOXA2
GO:0090596	Sensory organ morphogenesis	7	264	0.74	0.014	9606.ENSP00000245787,9606.ENSP00000262238,9606.ENSP00000304169,9606.ENSP00000311816,9606.ENSP00000330218,9606.ENSP00000345681,9606.ENSP00000430432	INSIG2,YY1,PITX2,REST,SOX1,GATA2,HDAC2
GO:0002682	Regulation of immune system process	18	1514	0.39	0.0141	9606.ENSP00000226574,9606.ENSP00000239882,9606.ENSP00000242057,9606.ENSP00000245414,9606.ENSP00000262965,9606.ENSP00000293805,9606.ENSP00000294339,9606.ENSP00000305422,9606.ENSP00000332973,9606.ENSP00000343619,9606.ENSP00000345681,9606.ENSP00000351407,9606.ENSP00000360266,9606.ENSP00000364677,9606.ENSP00000380252,9606.ENSP00000381185,9606.ENSP00000479618,9606.ENSP00000484803	NFKB1,ELF1,AHR,IRF1,TCF3,BCL6B,TAL1,CEBPB,SMAD3,HOXA9,GATA2,ARNT,JUN,ZBTB12,NFE2L2,BCL2,MYC,FOXP1
GO:0032922	Circadian regulation of gene expression	4	65	1.1	0.0141	9606.ENSP00000239938,9606.ENSP00000242057,9606.ENSP00000256495,9606.ENSP00000430432	EGR1,AHR,BHLHE40,HDAC2
GO:0071456	Cellular response to hypoxia	6	189	0.82	0.0148	9606.ENSP00000239938,9606.ENSP00000345571,9606.ENSP00000351407,9606.ENSP00000380252,9606.ENSP00000381185,9606.ENSP00000479618	EGR1,E2F1,ARNT,NFE2L2,BCL2,MYC
GO:0001707	Mesoderm formation	4	67	1.09	0.0155	9606.ENSP00000233638,9606.ENSP00000265354,9606.ENSP00000294339,9606.ENSP00000332973	TLX2,SRF,TAL1,SMAD3
GO:0043065	Positive regulation of apoptotic process	11	660	0.54	0.0155	9606.ENSP00000263317,9606.ENSP00000311816,9606.ENSP00000332973,9606.ENSP00000344352,9606.ENSP00000345571,9606.ENSP00000360266,9606.ENSP00000381185,9606.ENSP00000431512,9606.ENSP00000435210,9606.ENSP00000447173,9606.ENSP00000479618	NOX4,REST,SMAD3,ATF3,E2F1,JUN,BCL2,HSF1,BCLAF1,VDR,MYC
GO:0001672	Regulation of chromatin assembly or disassembly	3	27	1.36	0.0159	9606.ENSP00000259915,9606.ENSP00000294339,9606.ENSP00000337332	POU5F1,TAL1,SIRT6
GO:0032897	Negative regulation of viral transcription	3	27	1.36	0.0159	9606.ENSP00000311816,9606.ENSP00000343023,9606.ENSP00000360266	REST,SP100,JUN
GO:0043368	Positive t cell selection	3	27	1.36	0.0159	9606.ENSP00000265354,9606.ENSP00000286639,9606.ENSP00000381185	SRF,BATF,BCL2
GO:0051091	Positive regulation of dna-binding transcription factor activity	7	271	0.73	0.0159	9606.ENSP00000226574,9606.ENSP00000262965,9606.ENSP00000265354,9606.ENSP00000332973,9606.ENSP00000343023,9606.ENSP00000343925,9606.ENSP00000406549	NFKB1,TCF3,SRF,SMAD3,SP100,ESR2,TAF1
GO:0071248	Cellular response to metal ion	6	193	0.81	0.0159	9606.ENSP00000245919,9606.ENSP00000252818,9606.ENSP00000303315,9606.ENSP00000360266,9606.ENSP00000380252,9606.ENSP00000431512	FOSB,JUND,JUNB,JUN,NFE2L2,HSF1
GO:1904888	Cranial skeletal system development	4	68	1.08	0.0159	9606.ENSP00000234198,9606.ENSP00000245787,9606.ENSP00000332973,9606.ENSP00000386759	DLX2,INSIG2,SMAD3,SETD2
GO:0072006	Nephron development	5	126	0.91	0.0168	9606.ENSP00000239938,9606.ENSP00000331608,9606.ENSP00000381185,9606.ENSP00000405890,9606.ENSP00000479618	EGR1,IRX3,BCL2,PBX1,MYC
GO:0030278	Regulation of ossification	6	197	0.8	0.0175	9606.ENSP00000252818,9606.ENSP00000305422,9606.ENSP00000311816,9606.ENSP00000332973,9606.ENSP00000381185,9606.ENSP00000405890	JUND,CEBPB,REST,SMAD3,BCL2,PBX1
GO:0001889	Liver development	5	129	0.9	0.0182	9606.ENSP00000257555,9606.ENSP00000302630,9606.ENSP00000305422,9606.ENSP00000332973,9606.ENSP00000360266	HNF1A,ONECUT1,CEBPB,SMAD3,JUN
GO:0070345	Negative regulation of fat cell proliferation	2	5	1.92	0.0182	9606.ENSP00000345571,9606.ENSP00000345681	E2F1,GATA2
GO:0042493	Response to drug	7	281	0.71	0.0186	9606.ENSP00000252818,9606.ENSP00000303315,9606.ENSP00000311816,9606.ENSP00000360266,9606.ENSP00000381185,9606.ENSP00000431512,9606.ENSP00000479618	JUND,JUNB,REST,JUN,BCL2,HSF1,MYC
GO:0034340	Response to type i interferon	4	72	1.06	0.0187	9606.ENSP00000239938,9606.ENSP00000245414,9606.ENSP00000343023,9606.ENSP00000386759	EGR1,IRF1,SP100,SETD2
GO:0072073	Kidney epithelium development	5	130	0.9	0.0187	9606.ENSP00000331608,9606.ENSP00000332973,9606.ENSP00000381185,9606.ENSP00000405890,9606.ENSP00000479618	IRX3,SMAD3,BCL2,PBX1,MYC
GO:0048754	Branching morphogenesis of an epithelial tube	5	131	0.9	0.0192	9606.ENSP00000265354,9606.ENSP00000381185,9606.ENSP00000405890,9606.ENSP00000447173,9606.ENSP00000479618	SRF,BCL2,PBX1,VDR,MYC
GO:1902105	Regulation of leukocyte differentiation	7	285	0.7	0.0198	9606.ENSP00000245414,9606.ENSP00000294339,9606.ENSP00000305422,9606.ENSP00000345681,9606.ENSP00000360266,9606.ENSP00000479618,9606.ENSP00000484803	IRF1,TAL1,CEBPB,GATA2,JUN,MYC,FOXP1
GO:0045666	Positive regulation of neuron differentiation	8	377	0.64	0.0204	9606.ENSP00000234198,9606.ENSP00000262965,9606.ENSP00000265354,9606.ENSP00000311816,9606.ENSP00000331608,9606.ENSP00000345681,9606.ENSP00000380252,9606.ENSP00000381185	DLX2,TCF3,SRF,REST,IRX3,GATA2,NFE2L2,BCL2
GO:0045862	Positive regulation of proteolysis	8	377	0.64	0.0204	9606.ENSP00000311816,9606.ENSP00000332973,9606.ENSP00000337332,9606.ENSP00000380252,9606.ENSP00000406549,9606.ENSP00000430432,9606.ENSP00000431512,9606.ENSP00000479618	REST,SMAD3,SIRT6,NFE2L2,TAF1,HDAC2,HSF1,MYC
GO:1902036	Regulation of hematopoietic stem cell differentiation	4	74	1.05	0.0204	9606.ENSP00000262965,9606.ENSP00000294339,9606.ENSP00000345681,9606.ENSP00000380252	TCF3,TAL1,GATA2,NFE2L2
GO:0002088	Lens development in camera-type eye	4	75	1.04	0.0211	9606.ENSP00000316842,9606.ENSP00000327048,9606.ENSP00000330218,9606.ENSP00000332973	SIX5,MAF,SOX1,SMAD3
GO:0071480	Cellular response to gamma radiation	3	31	1.3	0.0212	9606.ENSP00000239938,9606.ENSP00000263317,9606.ENSP00000431512	EGR1,NOX4,HSF1
GO:0007517	Muscle organ development	7	291	0.69	0.0219	9606.ENSP00000239938,9606.ENSP00000249501,9606.ENSP00000264157,9606.ENSP00000337332,9606.ENSP00000344352,9606.ENSP00000375921,9606.ENSP00000419692	EGR1,HOXD10,CCNT2,SIRT6,ATF3,PAX3,RXRA
GO:0007492	Endoderm development	4	76	1.04	0.022	9606.ENSP00000259915,9606.ENSP00000302630,9606.ENSP00000332973,9606.ENSP00000386759	POU5F1,ONECUT1,SMAD3,SETD2
GO:0002326	B cell lineage commitment	2	6	1.84	0.0227	9606.ENSP00000262965,9606.ENSP00000381185	TCF3,BCL2
GO:0060136	Embryonic process involved in female pregnancy	2	6	1.84	0.0227	9606.ENSP00000303315,9606.ENSP00000431512	JUNB,HSF1
GO:0045648	Positive regulation of erythrocyte differentiation	3	32	1.29	0.0228	9606.ENSP00000294339,9606.ENSP00000345681,9606.ENSP00000351407	TAL1,GATA2,ARNT
GO:0030900	Forebrain development	8	387	0.63	0.0233	9606.ENSP00000234198,9606.ENSP00000265354,9606.ENSP00000304169,9606.ENSP00000330218,9606.ENSP00000345571,9606.ENSP00000345681,9606.ENSP00000360811,9606.ENSP00000386759	DLX2,SRF,PITX2,SOX1,E2F1,GATA2,LHX3,SETD2
GO:2000036	Regulation of stem cell population maintenance	3	33	1.27	0.0245	9606.ENSP00000294339,9606.ENSP00000311816,9606.ENSP00000479618	TAL1,REST,MYC
GO:0051716	Cellular response to stimulus	47	6489	0.17	0.0262	9606.ENSP00000226574,9606.ENSP00000228741,9606.ENSP00000239938,9606.ENSP00000242057,9606.ENSP00000245414,9606.ENSP00000245787,9606.ENSP00000245919,9606.ENSP00000252818,9606.ENSP00000259915,9606.ENSP00000262238,9606.ENSP00000263317,9606.ENSP00000265354,9606.ENSP00000286639,9606.ENSP00000302630,9606.ENSP00000303315,9606.ENSP00000304004,9606.ENSP00000305422,9606.ENSP00000309439,9606.ENSP00000311816,…	NFKB1,ELK3,EGR1,AHR,IRF1,INSIG2,FOSB,JUND,POU5F1,YY1,NOX4,SRF,BATF,ONECUT1,JUNB,FOXA3,CEBPB,HOXB9,REST,SOX1,SMAD3,SIRT6,HEY1,SP100,ESR2,ATF3,E2F1,ARNT,MAX,SMC3,NR5A2,JUN,ZBTB3,ZNF35,NFE2L2,BCL2,SETD2,FOXA2,PBX1,TAF1,RXRA,HDAC2,HSF1,BCLAF1,VDR,MYC,FOXP1
GO:0060558	Regulation of calcidiol 1-monooxygenase activity	2	7	1.77	0.0281	9606.ENSP00000226574,9606.ENSP00000447173	NFKB1,VDR
GO:0048585	Negative regulation of response to stimulus	18	1636	0.36	0.0296	9606.ENSP00000226574,9606.ENSP00000234198,9606.ENSP00000239882,9606.ENSP00000239938,9606.ENSP00000245787,9606.ENSP00000302630,9606.ENSP00000311816,9606.ENSP00000332973,9606.ENSP00000338272,9606.ENSP00000344352,9606.ENSP00000345681,9606.ENSP00000354919,9606.ENSP00000380252,9606.ENSP00000381185,9606.ENSP00000400341,9606.ENSP00000431512,9606.ENSP00000479618,9606.ENSP00000484803	NFKB1,DLX2,ELF1,EGR1,INSIG2,ONECUT1,REST,SMAD3,HEY1,ATF3,GATA2,VEPH1,NFE2L2,BCL2,FOXA2,HSF1,MYC,FOXP1
GO:0001893	Maternal placenta development	3	36	1.23	0.03	9606.ENSP00000303315,9606.ENSP00000419692,9606.ENSP00000447173	JUNB,RXRA,VDR
GO:0031670	Cellular response to nutrient	3	36	1.23	0.03	9606.ENSP00000265354,9606.ENSP00000400341,9606.ENSP00000447173	SRF,FOXA2,VDR
GO:0043583	Ear development	6	225	0.74	0.0304	9606.ENSP00000245787,9606.ENSP00000311816,9606.ENSP00000327048,9606.ENSP00000345681,9606.ENSP00000360811,9606.ENSP00000381185	INSIG2,REST,MAF,GATA2,LHX3,BCL2
GO:2001020	Regulation of response to dna damage stimulus	6	225	0.74	0.0304	9606.ENSP00000337332,9606.ENSP00000381185,9606.ENSP00000386759,9606.ENSP00000431512,9606.ENSP00000435210,9606.ENSP00000479618	SIRT6,BCL2,SETD2,HSF1,BCLAF1,MYC
GO:0071277	Cellular response to calcium ion	4	85	0.99	0.0308	9606.ENSP00000245919,9606.ENSP00000252818,9606.ENSP00000303315,9606.ENSP00000360266	FOSB,JUND,JUNB,JUN
GO:0001657	Ureteric bud development	4	86	0.98	0.032	9606.ENSP00000332973,9606.ENSP00000381185,9606.ENSP00000405890,9606.ENSP00000479618	SMAD3,BCL2,PBX1,MYC
GO:0006984	ER-nucleus signaling pathway	3	38	1.21	0.0337	9606.ENSP00000245787,9606.ENSP00000344352,9606.ENSP00000380252	INSIG2,ATF3,NFE2L2
GO:0035912	Dorsal aorta morphogenesis	2	8	1.71	0.0337	9606.ENSP00000265354,9606.ENSP00000338272	SRF,HEY1
GO:0046886	Positive regulation of hormone biosynthetic process	2	8	1.71	0.0337	9606.ENSP00000239938,9606.ENSP00000351407	EGR1,ARNT
GO:1901724	Positive regulation of cell proliferation involved in kidney development	2	8	1.71	0.0337	9606.ENSP00000239938,9606.ENSP00000479618	EGR1,MYC
GO:0010648	Negative regulation of cell communication	16	1382	0.38	0.0338	9606.ENSP00000234198,9606.ENSP00000239882,9606.ENSP00000239938,9606.ENSP00000245787,9606.ENSP00000265354,9606.ENSP00000302630,9606.ENSP00000311816,9606.ENSP00000332973,9606.ENSP00000338272,9606.ENSP00000344352,9606.ENSP00000345681,9606.ENSP00000354919,9606.ENSP00000380252,9606.ENSP00000381185,9606.ENSP00000479618,9606.ENSP00000484803	DLX2,ELF1,EGR1,INSIG2,SRF,ONECUT1,REST,SMAD3,HEY1,ATF3,GATA2,VEPH1,NFE2L2,BCL2,MYC,FOXP1
GO:0007420	Brain development	11	745	0.48	0.0343	9606.ENSP00000234198,9606.ENSP00000265354,9606.ENSP00000304169,9606.ENSP00000330218,9606.ENSP00000345571,9606.ENSP00000345681,9606.ENSP00000360811,9606.ENSP00000381185,9606.ENSP00000386759,9606.ENSP00000405890,9606.ENSP00000406549	DLX2,SRF,PITX2,SOX1,E2F1,GATA2,LHX3,BCL2,SETD2,PBX1,TAF1
GO:0023057	Negative regulation of signaling	16	1385	0.38	0.0343	9606.ENSP00000234198,9606.ENSP00000239882,9606.ENSP00000239938,9606.ENSP00000245787,9606.ENSP00000265354,9606.ENSP00000302630,9606.ENSP00000311816,9606.ENSP00000332973,9606.ENSP00000338272,9606.ENSP00000344352,9606.ENSP00000345681,9606.ENSP00000354919,9606.ENSP00000380252,9606.ENSP00000381185,9606.ENSP00000479618,9606.ENSP00000484803	DLX2,ELF1,EGR1,INSIG2,SRF,ONECUT1,REST,SMAD3,HEY1,ATF3,GATA2,VEPH1,NFE2L2,BCL2,MYC,FOXP1
GO:0051147	Regulation of muscle cell differentiation	5	154	0.83	0.0343	9606.ENSP00000262238,9606.ENSP00000262965,9606.ENSP00000264157,9606.ENSP00000265354,9606.ENSP00000381185	YY1,TCF3,CCNT2,SRF,BCL2
GO:0031018	Endocrine pancreas development	3	39	1.2	0.0357	9606.ENSP00000302630,9606.ENSP00000339906,9606.ENSP00000400341	ONECUT1,PAX4,FOXA2
GO:0060548	Negative regulation of cell death	13	999	0.43	0.0371	9606.ENSP00000226574,9606.ENSP00000305422,9606.ENSP00000311816,9606.ENSP00000332973,9606.ENSP00000345681,9606.ENSP00000360266,9606.ENSP00000360811,9606.ENSP00000380252,9606.ENSP00000381185,9606.ENSP00000430432,9606.ENSP00000431512,9606.ENSP00000479618,9606.ENSP00000484803	NFKB1,CEBPB,REST,SMAD3,GATA2,JUN,LHX3,NFE2L2,BCL2,HDAC2,HSF1,MYC,FOXP1
GO:0048545	Response to steroid hormone	7	328	0.64	0.0388	9606.ENSP00000245919,9606.ENSP00000311816,9606.ENSP00000343925,9606.ENSP00000356331,9606.ENSP00000381185,9606.ENSP00000419692,9606.ENSP00000447173	FOSB,REST,ESR2,NR5A2,BCL2,RXRA,VDR
GO:0033689	Negative regulation of osteoblast proliferation	2	9	1.66	0.0398	9606.ENSP00000332973,9606.ENSP00000381185	SMAD3,BCL2
GO:0043374	CD8-positive, alpha-beta T cell differentiation	2	9	1.66	0.0398	9606.ENSP00000245414,9606.ENSP00000381185	IRF1,BCL2
GO:0001938	Positive regulation of endothelial cell proliferation	4	94	0.94	0.0417	9606.ENSP00000337332,9606.ENSP00000345681,9606.ENSP00000351407,9606.ENSP00000360266	SIRT6,GATA2,ARNT,JUN
GO:0044260	Cellular macromolecule metabolic process	38	4976	0.2	0.0425	9606.ENSP00000226574,9606.ENSP00000245919,9606.ENSP00000252818,9606.ENSP00000254250,9606.ENSP00000262238,9606.ENSP00000262965,9606.ENSP00000264010,9606.ENSP00000264157,9606.ENSP00000265354,9606.ENSP00000286639,9606.ENSP00000294339,9606.ENSP00000301727,9606.ENSP00000309439,9606.ENSP00000311816,9606.ENSP00000326272,9606.ENSP00000327048,9606.ENSP00000332973,9606.ENSP00000337332,9606.ENSP00000343023,…	NFKB1,FOSB,JUND,THAP1,YY1,TCF3,CTCF,CCNT2,SRF,BATF,TAL1,E4F1,HOXB9,REST,FOXL1,MAF,SMAD3,SIRT6,SP100,HOXA9,ESR2,E2F1,ELK4,MAX,SMC3,NR5A2,JUN,TBP,ZNF143,NFE2L2,BCL2,SETD2,TAF1,RXRA,HDAC2,HSF1,VDR,MYC
GO:0021983	Pituitary gland development	3	42	1.17	0.0426	9606.ENSP00000304169,9606.ENSP00000345681,9606.ENSP00000360811	PITX2,GATA2,LHX3
GO:0030850	Prostate gland development	3	42	1.17	0.0426	9606.ENSP00000290295,9606.ENSP00000325546,9606.ENSP00000419692	HOXB13,PLAG1,RXRA
GO:0035710	CD4-positive, alpha-beta T cell activation	3	42	1.17	0.0426	9606.ENSP00000286639,9606.ENSP00000305422,9606.ENSP00000484803	BATF,CEBPB,FOXP1
GO:0043066	Negative regulation of apoptotic process	12	893	0.44	0.0432	9606.ENSP00000226574,9606.ENSP00000305422,9606.ENSP00000332973,9606.ENSP00000345681,9606.ENSP00000360266,9606.ENSP00000360811,9606.ENSP00000380252,9606.ENSP00000381185,9606.ENSP00000430432,9606.ENSP00000431512,9606.ENSP00000479618,9606.ENSP00000484803	NFKB1,CEBPB,SMAD3,GATA2,JUN,LHX3,NFE2L2,BCL2,HDAC2,HSF1,MYC,FOXP1
GO:1901342	Regulation of vasculature development	7	336	0.63	0.0433	9606.ENSP00000162391,9606.ENSP00000239938,9606.ENSP00000337332,9606.ENSP00000338272,9606.ENSP00000343023,9606.ENSP00000345681,9606.ENSP00000380252	FOXJ2,EGR1,SIRT6,HEY1,SP100,GATA2,NFE2L2
GO:0035265	Organ growth	4	96	0.93	0.0442	9606.ENSP00000325546,9606.ENSP00000337332,9606.ENSP00000381185,9606.ENSP00000419692	PLAG1,SIRT6,BCL2,RXRA
GO:0045746	Negative regulation of notch signaling pathway	3	43	1.16	0.0447	9606.ENSP00000234198,9606.ENSP00000338272,9606.ENSP00000345681	DLX2,HEY1,GATA2
GO:0070317	Negative regulation of g0 to g1 transition	3	43	1.16	0.0447	9606.ENSP00000345571,9606.ENSP00000351490,9606.ENSP00000370936	E2F1,MAX,E2F6
GO:0016032	Viral process	11	776	0.47	0.045	9606.ENSP00000264157,9606.ENSP00000301727,9606.ENSP00000332973,9606.ENSP00000343023,9606.ENSP00000345571,9606.ENSP00000375942,9606.ENSP00000380252,9606.ENSP00000386759,9606.ENSP00000406549,9606.ENSP00000419692,9606.ENSP00000431512	CCNT2,E4F1,SMAD3,SP100,E2F1,TBP,NFE2L2,SETD2,TAF1,RXRA,HSF1
GO:0050678	Regulation of epithelial cell proliferation	7	339	0.63	0.045	9606.ENSP00000332973,9606.ENSP00000337332,9606.ENSP00000345681,9606.ENSP00000351407,9606.ENSP00000360266,9606.ENSP00000447173,9606.ENSP00000479618	SMAD3,SIRT6,GATA2,ARNT,JUN,VDR,MYC
GO:0045638	Negative regulation of myeloid cell differentiation	4	97	0.93	0.0453	9606.ENSP00000294339,9606.ENSP00000343619,9606.ENSP00000345681,9606.ENSP00000479618	TAL1,HOXA9,GATA2,MYC
GO:0050896	Response to stimulus	54	8046	0.14	0.0455	9606.ENSP00000226574,9606.ENSP00000228741,9606.ENSP00000239938,9606.ENSP00000242057,9606.ENSP00000245414,9606.ENSP00000245787,9606.ENSP00000245919,9606.ENSP00000252818,9606.ENSP00000256495,9606.ENSP00000259915,9606.ENSP00000262238,9606.ENSP00000263317,9606.ENSP00000265354,9606.ENSP00000286639,9606.ENSP00000290295,9606.ENSP00000290759,9606.ENSP00000293805,9606.ENSP00000302630,9606.ENSP00000303315,…	NFKB1,ELK3,EGR1,AHR,IRF1,INSIG2,FOSB,JUND,BHLHE40,POU5F1,YY1,NOX4,SRF,BATF,HOXB13,ISL2,BCL6B,ONECUT1,JUNB,FOXA3,CEBPB,HOXB9,REST,ZNF513,SOX1,SMAD3,SIRT6,HEY1,SP100,ESR2,ATF3,E2F1,GATA2,ARNT,MAX,SMC3,NR5A2,JUN,LHX3,ZBTB3,ZNF35,NFE2L2,BCL2,SETD2,FOXA2,PBX1,TAF1,RXRA,HDAC2,HSF1,BCLAF1,VDR,MYC,FOXP1
GO:0021877	Forebrain neuron fate commitment	2	10	1.61	0.0456	9606.ENSP00000234198,9606.ENSP00000345681	DLX2,GATA2
GO:0042118	Endothelial cell activation	2	10	1.61	0.0456	9606.ENSP00000343619,9606.ENSP00000484803	HOXA9,FOXP1
GO:0051123	RNA polymerase II preinitiation complex assembly	2	10	1.61	0.0456	9606.ENSP00000375942,9606.ENSP00000406549	TBP,TAF1
GO:0060379	Cardiac muscle cell myoblast differentiation	2	10	1.61	0.0456	9606.ENSP00000265354,9606.ENSP00000311816	SRF,REST
GO:0090009	Primitive streak formation	2	10	1.61	0.0456	9606.ENSP00000265354,9606.ENSP00000400341	SRF,FOXA2
GO:0001658	Branching involved in ureteric bud morphogenesis	3	44	1.15	0.046	9606.ENSP00000381185,9606.ENSP00000405890,9606.ENSP00000479618	BCL2,PBX1,MYC
GO:0044092	Negative regulation of molecular function	14	1163	0.39	0.046	9606.ENSP00000226574,9606.ENSP00000256495,9606.ENSP00000265990,9606.ENSP00000311816,9606.ENSP00000331152,9606.ENSP00000338272,9606.ENSP00000343023,9606.ENSP00000343925,9606.ENSP00000345571,9606.ENSP00000360266,9606.ENSP00000400341,9606.ENSP00000405890,9606.ENSP00000406549,9606.ENSP00000430432	NFKB1,BHLHE40,BTAF1,REST,MXI1,HEY1,SP100,ESR2,E2F1,JUN,FOXA2,PBX1,TAF1,HDAC2
GO:0080134	Regulation of response to stress	16	1437	0.36	0.0463	9606.ENSP00000226574,9606.ENSP00000245414,9606.ENSP00000245787,9606.ENSP00000293805,9606.ENSP00000305422,9606.ENSP00000311816,9606.ENSP00000332973,9606.ENSP00000337332,9606.ENSP00000380252,9606.ENSP00000381185,9606.ENSP00000386759,9606.ENSP00000400341,9606.ENSP00000431512,9606.ENSP00000435210,9606.ENSP00000479618,9606.ENSP00000484803	NFKB1,IRF1,INSIG2,BCL6B,CEBPB,REST,SMAD3,SIRT6,NFE2L2,BCL2,SETD2,FOXA2,HSF1,BCLAF1,MYC,FOXP1
GO:0002376	Immune system process	23	2481	0.28	0.0472	9606.ENSP00000226574,9606.ENSP00000239938,9606.ENSP00000245414,9606.ENSP00000262965,9606.ENSP00000265354,9606.ENSP00000286639,9606.ENSP00000293805,9606.ENSP00000294339,9606.ENSP00000302630,9606.ENSP00000303315,9606.ENSP00000304169,9606.ENSP00000305422,9606.ENSP00000311816,9606.ENSP00000326272,9606.ENSP00000332973,9606.ENSP00000343023,9606.ENSP00000343619,9606.ENSP00000345681,9606.ENSP00000360266,…	NFKB1,EGR1,IRF1,TCF3,SRF,BATF,BCL6B,TAL1,ONECUT1,JUNB,PITX2,CEBPB,REST,FOXL1,SMAD3,SP100,HOXA9,GATA2,JUN,BCL2,SETD2,PBX1,FOXP1
GO:0032652	Regulation of interleukin-1 production	4	99	0.92	0.0472	9606.ENSP00000239938,9606.ENSP00000332973,9606.ENSP00000430432,9606.ENSP00000484803	EGR1,SMAD3,HDAC2,FOXP1
GO:0045639	Positive regulation of myeloid cell differentiation	4	99	0.92	0.0472	9606.ENSP00000294339,9606.ENSP00000345681,9606.ENSP00000351407,9606.ENSP00000360266	TAL1,GATA2,ARNT,JUN
GO:0062012	Regulation of small molecule metabolic process	8	449	0.56	0.0496	9606.ENSP00000226574,9606.ENSP00000239938,9606.ENSP00000245787,9606.ENSP00000311816,9606.ENSP00000337332,9606.ENSP00000351407,9606.ENSP00000400341,9606.ENSP00000447173	NFKB1,EGR1,INSIG2,REST,SIRT6,ARNT,FOXA2,VDR

## Sheet: SuppTable_8
Supplementary Table S8. Wikipathways enriched in protein-protein interactions considering the proteins with putative binding sites overlapping the TEX15 tagger rs1362912 and its proxies (R2 > 0.8). Pathways related with reproduction are highlighted in bold.
#term ID	term description	observed gene count	background gene count	strength	false discovery rate	matching proteins in your network (IDs)	matching proteins in your network (labels)
WP706	Sudden infant death syndrome (SIDS) susceptibility pathways	13	155	1.24	1.05e-09	9606.ENSP00000226574,9606.ENSP00000234198,9606.ENSP00000239938,9606.ENSP00000256495,9606.ENSP00000259915,9606.ENSP00000262965,9606.ENSP00000264010,9606.ENSP00000305422,9606.ENSP00000311816,9606.ENSP00000343925,9606.ENSP00000345681,9606.ENSP00000360266,9606.ENSP00000405890	NFKB1,DLX2,EGR1,BHLHE40,POU5F1,TCF3,CTCF,CEBPB,REST,ESR2,GATA2,JUN,PBX1
WP3995	Prion disease pathway	7	32	1.65	2.26e-07	9606.ENSP00000226574,9606.ENSP00000264010,9606.ENSP00000286639,9606.ENSP00000354720,9606.ENSP00000375942,9606.ENSP00000381185,9606.ENSP00000419692	NFKB1,CTCF,BATF,SMC3,TBP,BCL2,RXRA
WP2857	Mesodermal commitment pathway	10	145	1.15	8.91e-07	9606.ENSP00000256495,9606.ENSP00000259915,9606.ENSP00000265354,9606.ENSP00000304169,9606.ENSP00000332973,9606.ENSP00000350681,9606.ENSP00000380252,9606.ENSP00000386759,9606.ENSP00000400341,9606.ENSP00000405890	BHLHE40,POU5F1,SRF,PITX2,SMAD3,ELK4,NFE2L2,SETD2,FOXA2,PBX1
WP34	Ovarian infertility	6	32	1.59	4.48e-06	9606.ENSP00000239938,9606.ENSP00000305422,9606.ENSP00000332973,9606.ENSP00000343925,9606.ENSP00000375942,9606.ENSP00000447173	EGR1,CEBPB,SMAD3,ESR2,TBP,VDR
WP2882	Nuclear receptors meta-pathway	12	316	0.89	8.17e-06	9606.ENSP00000239938,9606.ENSP00000242057,9606.ENSP00000252818,9606.ENSP00000256495,9606.ENSP00000259915,9606.ENSP00000303315,9606.ENSP00000351407,9606.ENSP00000360266,9606.ENSP00000380252,9606.ENSP00000419692,9606.ENSP00000447173,9606.ENSP00000479618	EGR1,AHR,JUND,BHLHE40,POU5F1,JUNB,ARNT,JUN,NFE2L2,RXRA,VDR,MYC
WP2586	Aryl hydrocarbon receptor Netpath	6	46	1.43	2.09e-05	9606.ENSP00000226574,9606.ENSP00000242057,9606.ENSP00000345571,9606.ENSP00000351407,9606.ENSP00000380252,9606.ENSP00000479618	NFKB1,AHR,E2F1,ARNT,NFE2L2,MYC
WP2873	Aryl hydrocarbon receptor pathway	6	46	1.43	2.09e-05	9606.ENSP00000242057,9606.ENSP00000252818,9606.ENSP00000303315,9606.ENSP00000351407,9606.ENSP00000360266,9606.ENSP00000380252	AHR,JUND,JUNB,ARNT,JUN,NFE2L2
WP2853	Endoderm differentiation	8	140	1.07	5.05e-05	9606.ENSP00000259915,9606.ENSP00000265990,9606.ENSP00000302630,9606.ENSP00000332973,9606.ENSP00000350681,9606.ENSP00000375921,9606.ENSP00000400341,9606.ENSP00000405890	POU5F1,BTAF1,ONECUT1,SMAD3,ELK4,PAX3,FOXA2,PBX1
WP3527	Pre-implantation embryo	6	58	1.33	5.05e-05	9606.ENSP00000234198,9606.ENSP00000239938,9606.ENSP00000245919,9606.ENSP00000259915,9606.ENSP00000345681,9606.ENSP00000405890	DLX2,EGR1,FOSB,POU5F1,GATA2,PBX1
WP1984	Integrated breast cancer pathway	8	151	1.04	6.96e-05	9606.ENSP00000226574,9606.ENSP00000242057,9606.ENSP00000264716,9606.ENSP00000345571,9606.ENSP00000351490,9606.ENSP00000360266,9606.ENSP00000381185,9606.ENSP00000479618	NFKB1,AHR,FOSL2,E2F1,MAX,JUN,BCL2,MYC
WP1591	Heart development	5	44	1.37	0.00024	9606.ENSP00000256495,9606.ENSP00000265354,9606.ENSP00000304169,9606.ENSP00000338272,9606.ENSP00000400341	BHLHE40,SRF,PITX2,HEY1,FOXA2
WP236	Adipogenesis	7	130	1.04	0.00026	9606.ENSP00000242057,9606.ENSP00000257555,9606.ENSP00000305422,9606.ENSP00000332973,9606.ENSP00000345571,9606.ENSP00000345681,9606.ENSP00000419692	AHR,HNF1A,CEBPB,SMAD3,E2F1,GATA2,RXRA
WP366	TGF-beta signaling pathway	7	132	1.04	0.00026	9606.ENSP00000245919,9606.ENSP00000252818,9606.ENSP00000303315,9606.ENSP00000332973,9606.ENSP00000344352,9606.ENSP00000360266,9606.ENSP00000479618	FOSB,JUND,JUNB,SMAD3,ATF3,JUN,MYC
WP3646	Hepatitis C and hepatocellular carcinoma	5	49	1.32	0.0003	9606.ENSP00000226574,9606.ENSP00000257555,9606.ENSP00000332973,9606.ENSP00000360266,9606.ENSP00000479618	NFKB1,HNF1A,SMAD3,JUN,MYC
WP2355	Corticotropin-releasing hormone signaling pathway	6	91	1.13	0.00032	9606.ENSP00000226574,9606.ENSP00000245919,9606.ENSP00000252818,9606.ENSP00000264716,9606.ENSP00000303315,9606.ENSP00000381185	NFKB1,FOSB,JUND,FOSL2,JUNB,BCL2
WP3594	Circadian rhythm genes	8	199	0.92	0.00032	9606.ENSP00000239938,9606.ENSP00000242057,9606.ENSP00000252818,9606.ENSP00000256495,9606.ENSP00000339906,9606.ENSP00000351407,9606.ENSP00000360266,9606.ENSP00000430432	EGR1,AHR,JUND,BHLHE40,PAX4,ARNT,JUN,HDAC2
WP4482	Vitamin D in inflammatory diseases	4	22	1.57	0.00032	9606.ENSP00000226574,9606.ENSP00000332973,9606.ENSP00000419692,9606.ENSP00000447173	NFKB1,SMAD3,RXRA,VDR
WP3299	let-7 inhibition of ES cell reprogramming	3	6	2.01	0.00034	9606.ENSP00000239938,9606.ENSP00000259915,9606.ENSP00000479618	EGR1,POU5F1,MYC
WP4658	Small cell lung cancer	6	95	1.11	0.00034	9606.ENSP00000226574,9606.ENSP00000345571,9606.ENSP00000351490,9606.ENSP00000381185,9606.ENSP00000419692,9606.ENSP00000479618	NFKB1,E2F1,MAX,BCL2,RXRA,MYC
WP615	Senescence and autophagy in cancer	6	105	1.07	0.00055	9606.ENSP00000245414,9606.ENSP00000305422,9606.ENSP00000332973,9606.ENSP00000345571,9606.ENSP00000360266,9606.ENSP00000381185	IRF1,CEBPB,SMAD3,E2F1,JUN,BCL2
WP2374	Oncostatin M signaling pathway	5	65	1.2	0.00072	9606.ENSP00000226574,9606.ENSP00000239938,9606.ENSP00000252818,9606.ENSP00000303315,9606.ENSP00000305422	NFKB1,EGR1,JUND,JUNB,CEBPB
WP2817	Mammary gland development pathway - Pregnancy and lactation (Stage 3 of 4)	4	31	1.42	0.00074	9606.ENSP00000262238,9606.ENSP00000305422,9606.ENSP00000343925,9606.ENSP00000479618	YY1,CEBPB,ESR2,MYC
WP408	Oxidative stress response	4	32	1.41	0.00079	9606.ENSP00000226574,9606.ENSP00000263317,9606.ENSP00000303315,9606.ENSP00000380252	NFKB1,NOX4,JUNB,NFE2L2
WP3584	MECP2 and associated Rett syndrome	5	72	1.16	0.001	9606.ENSP00000264010,9606.ENSP00000311816,9606.ENSP00000345571,9606.ENSP00000354720,9606.ENSP00000406549	CTCF,REST,E2F1,SMC3,TAF1
WP170	Nuclear receptors	4	38	1.34	0.0013	9606.ENSP00000343925,9606.ENSP00000356331,9606.ENSP00000419692,9606.ENSP00000447173	ESR2,NR5A2,RXRA,VDR
WP4698	Vitamin D-sensitive calcium signaling in depression	4	40	1.31	0.0016	9606.ENSP00000380252,9606.ENSP00000381185,9606.ENSP00000419692,9606.ENSP00000447173	NFE2L2,BCL2,RXRA,VDR
WP254	Apoptosis	5	84	1.09	0.0018	9606.ENSP00000226574,9606.ENSP00000245414,9606.ENSP00000360266,9606.ENSP00000381185,9606.ENSP00000479618	NFKB1,IRF1,JUN,BCL2,MYC
WP1971	Integrated cancer pathway	4	44	1.27	0.002	9606.ENSP00000332973,9606.ENSP00000345571,9606.ENSP00000381185,9606.ENSP00000479618	SMAD3,E2F1,BCL2,MYC
WP2840	Hair follicle development: cytodifferentiation - part 3 of 3	5	88	1.07	0.002	9606.ENSP00000226574,9606.ENSP00000245919,9606.ENSP00000262965,9606.ENSP00000360266,9606.ENSP00000389870	NFKB1,FOSB,TCF3,JUN,DLX3
WP3	Transcriptional activation by NRF2 in response to phytochemicals	3	15	1.61	0.002	9606.ENSP00000305422,9606.ENSP00000327048,9606.ENSP00000380252	CEBPB,MAF,NFE2L2
WP3611	Photodynamic therapy-induced AP-1 survival signaling.	4	50	1.22	0.0029	9606.ENSP00000303315,9606.ENSP00000360266,9606.ENSP00000380252,9606.ENSP00000381185	JUNB,JUN,NFE2L2,BCL2
WP2064	Neural crest differentiation	5	100	1.01	0.0033	9606.ENSP00000226574,9606.ENSP00000233638,9606.ENSP00000375921,9606.ENSP00000430432,9606.ENSP00000479618	NFKB1,TLX2,PAX3,HDAC2,MYC
WP734	Serotonin receptor 4/6/7 and NR3C signaling	3	19	1.51	0.0033	9606.ENSP00000239938,9606.ENSP00000265354,9606.ENSP00000350681	EGR1,SRF,ELK4
WP4879	Overlap between signal transduction pathways contributing to LMNA laminopathies	4	55	1.18	0.0038	9606.ENSP00000303315,9606.ENSP00000305422,9606.ENSP00000332973,9606.ENSP00000345571	JUNB,CEBPB,SMAD3,E2F1
WP382	MAPK signaling pathway	7	245	0.77	0.0043	9606.ENSP00000226574,9606.ENSP00000252818,9606.ENSP00000265354,9606.ENSP00000350681,9606.ENSP00000351490,9606.ENSP00000360266,9606.ENSP00000479618	NFKB1,JUND,SRF,ELK4,MAX,JUN,MYC
WP4141	PI3K/AKT/mTOR - VitD3 signaling	3	22	1.45	0.0043	9606.ENSP00000419692,9606.ENSP00000447173,9606.ENSP00000479618	RXRA,VDR,MYC
WP4342	Vitamins A and D - action mechanisms	2	3	2.14	0.0043	9606.ENSP00000419692,9606.ENSP00000447173	RXRA,VDR
WP710	DNA damage response (only ATM dependent)	5	110	0.97	0.0043	9606.ENSP00000226574,9606.ENSP00000332973,9606.ENSP00000360266,9606.ENSP00000381185,9606.ENSP00000479618	NFKB1,SMAD3,JUN,BCL2,MYC
WP3888	VEGFA-VEGFR2 signaling pathway	9	428	0.64	0.0046	9606.ENSP00000226574,9606.ENSP00000239938,9606.ENSP00000263317,9606.ENSP00000265354,9606.ENSP00000294339,9606.ENSP00000345681,9606.ENSP00000351407,9606.ENSP00000360266,9606.ENSP00000381185	NFKB1,EGR1,NOX4,SRF,TAL1,GATA2,ARNT,JUN,BCL2
WP4357	NRF2-ARE regulation	3	23	1.43	0.0046	9606.ENSP00000305422,9606.ENSP00000327048,9606.ENSP00000380252	CEBPB,MAF,NFE2L2
WP4585	Cancer immunotherapy by PD-1 blockade	3	23	1.43	0.0046	9606.ENSP00000226574,9606.ENSP00000286639,9606.ENSP00000360266	NFKB1,BATF,JUN
WP61	Notch signaling pathway (Netpath)	4	61	1.13	0.0046	9606.ENSP00000226574,9606.ENSP00000338272,9606.ENSP00000430432,9606.ENSP00000479618	NFKB1,HEY1,HDAC2,MYC
WP712	Estrogen signaling pathway	3	23	1.43	0.0046	9606.ENSP00000226574,9606.ENSP00000360266,9606.ENSP00000381185	NFKB1,JUN,BCL2
WP179	Cell cycle	5	119	0.94	0.0052	9606.ENSP00000332973,9606.ENSP00000345571,9606.ENSP00000354720,9606.ENSP00000430432,9606.ENSP00000479618	SMAD3,E2F1,SMC3,HDAC2,MYC
WP4657	22q11.2 copy number variation syndrome	5	119	0.94	0.0052	9606.ENSP00000265354,9606.ENSP00000304169,9606.ENSP00000375921,9606.ENSP00000381185,9606.ENSP00000400341	SRF,PITX2,PAX3,BCL2,FOXA2
WP2032	Thyroid stimulating hormone (TSH) signaling pathway	4	66	1.1	0.0054	9606.ENSP00000239938,9606.ENSP00000345571,9606.ENSP00000360266,9606.ENSP00000479618	EGR1,E2F1,JUN,MYC
WP4754	IL-18 signaling pathway	7	270	0.73	0.0057	9606.ENSP00000226574,9606.ENSP00000245414,9606.ENSP00000305422,9606.ENSP00000344352,9606.ENSP00000360266,9606.ENSP00000379847,9606.ENSP00000381185	NFKB1,IRF1,CEBPB,ATF3,JUN,ZNF143,BCL2
WP2880	Glucocorticoid receptor pathway	4	70	1.07	0.0064	9606.ENSP00000256495,9606.ENSP00000259915,9606.ENSP00000360266,9606.ENSP00000419692	BHLHE40,POU5F1,JUN,RXRA
WP4341	Non-genomic actions of 1,25 dihydroxyvitamin D3	4	71	1.06	0.0066	9606.ENSP00000226574,9606.ENSP00000360266,9606.ENSP00000419692,9606.ENSP00000447173	NFKB1,JUN,RXRA,VDR
WP4216	Chromosomal and microsatellite instability in colorectal cancer	4	73	1.05	0.0072	9606.ENSP00000332973,9606.ENSP00000360266,9606.ENSP00000381185,9606.ENSP00000479618	SMAD3,JUN,BCL2,MYC
WP5113	Antiviral and anti-inflammatory effects of Nrf2 on SARS-CoV-2 pathway	3	31	1.3	0.0078	9606.ENSP00000226574,9606.ENSP00000380252,9606.ENSP00000419692	NFKB1,NFE2L2,RXRA
WP2037	Prolactin signaling pathway	4	76	1.04	0.008	9606.ENSP00000226574,9606.ENSP00000245414,9606.ENSP00000360266,9606.ENSP00000479618	NFKB1,IRF1,JUN,MYC
WP2858	Ectoderm differentiation	5	137	0.88	0.0081	9606.ENSP00000262965,9606.ENSP00000326272,9606.ENSP00000375921,9606.ENSP00000400341,9606.ENSP00000479618	TCF3,FOXL1,PAX3,FOXA2,MYC
WP4673	Male infertility	5	141	0.86	0.009	9606.ENSP00000242057,9606.ENSP00000264157,9606.ENSP00000343925,9606.ENSP00000380252,9606.ENSP00000381185	AHR,CCNT2,ESR2,NFE2L2,BCL2
WP4877	Host-pathogen interaction of human coronaviruses - MAPK signaling	3	35	1.25	0.0101	9606.ENSP00000303315,9606.ENSP00000360266,9606.ENSP00000381185	JUNB,JUN,BCL2
WP4666	Hepatitis B infection	5	151	0.83	0.0117	9606.ENSP00000226574,9606.ENSP00000332973,9606.ENSP00000360266,9606.ENSP00000381185,9606.ENSP00000479618	NFKB1,SMAD3,JUN,BCL2,MYC
WP4262	Breast cancer pathway	5	153	0.83	0.0121	9606.ENSP00000338272,9606.ENSP00000343925,9606.ENSP00000345571,9606.ENSP00000360266,9606.ENSP00000479618	HEY1,ESR2,E2F1,JUN,MYC
WP127	IL-5 signaling pathway	3	40	1.19	0.0137	9606.ENSP00000360266,9606.ENSP00000381185,9606.ENSP00000479618	JUN,BCL2,MYC
WP2526	PDGF pathway	3	40	1.19	0.0137	9606.ENSP00000226574,9606.ENSP00000265354,9606.ENSP00000360266	NFKB1,SRF,JUN
WP4258	lncRNA in canonical Wnt signaling and colorectal cancer	4	93	0.95	0.0142	9606.ENSP00000262965,9606.ENSP00000344352,9606.ENSP00000360266,9606.ENSP00000479618	TCF3,ATF3,JUN,MYC
WP437	EGF/EGFR signaling pathway	5	162	0.8	0.0145	9606.ENSP00000245919,9606.ENSP00000252818,9606.ENSP00000345571,9606.ENSP00000350681,9606.ENSP00000360266	FOSB,JUND,E2F1,ELK4,JUN
WP49	IL-2 signaling pathway	3	42	1.17	0.0146	9606.ENSP00000360266,9606.ENSP00000381185,9606.ENSP00000479618	JUN,BCL2,MYC
WP1531	Vitamin D metabolism	2	10	1.61	0.0157	9606.ENSP00000419692,9606.ENSP00000447173	RXRA,VDR
WP23	B cell receptor signaling pathway	4	97	0.93	0.0157	9606.ENSP00000226574,9606.ENSP00000351490,9606.ENSP00000360266,9606.ENSP00000479618	NFKB1,MAX,JUN,MYC
WP2815	Mammary gland development pathway - Involution (Stage 4 of 4)	2	10	1.61	0.0157	9606.ENSP00000345571,9606.ENSP00000479618	E2F1,MYC
WP2877	Vitamin D receptor pathway	5	182	0.75	0.022	9606.ENSP00000257555,9606.ENSP00000303315,9606.ENSP00000419692,9606.ENSP00000447173,9606.ENSP00000479618	HNF1A,JUNB,RXRA,VDR,MYC
WP363	Wnt signaling pathway	3	51	1.08	0.0229	9606.ENSP00000262965,9606.ENSP00000330218,9606.ENSP00000479618	TCF3,SOX1,MYC
WP2029	Cell differentiation - index	2	13	1.5	0.0232	9606.ENSP00000233638,9606.ENSP00000265354	TLX2,SRF
WP4211	Transcriptional cascade regulating adipogenesis	2	13	1.5	0.0232	9606.ENSP00000305422,9606.ENSP00000345681	CEBPB,GATA2
WP2406	Cardiac progenitor differentiation	3	53	1.07	0.0244	9606.ENSP00000259915,9606.ENSP00000330218,9606.ENSP00000400341	POU5F1,SOX1,FOXA2
WP4659	Gastrin signaling pathway	4	114	0.86	0.0246	9606.ENSP00000226574,9606.ENSP00000239938,9606.ENSP00000360266,9606.ENSP00000479618	NFKB1,EGR1,JUN,MYC
WP2431	Spinal cord injury	4	116	0.85	0.0249	9606.ENSP00000239938,9606.ENSP00000263317,9606.ENSP00000345571,9606.ENSP00000479618	EGR1,NOX4,E2F1,MYC
WP2849	Hematopoietic stem cell differentiation	3	54	1.06	0.0249	9606.ENSP00000245919,9606.ENSP00000331152,9606.ENSP00000345681	FOSB,MXI1,GATA2
WP3959	DNA IR-double strand breaks and cellular response via ATM	3	54	1.06	0.0249	9606.ENSP00000345571,9606.ENSP00000354720,9606.ENSP00000431512	E2F1,SMC3,HSF1
WP560	TGF-beta receptor signaling	3	54	1.06	0.0249	9606.ENSP00000226574,9606.ENSP00000332973,9606.ENSP00000360266	NFKB1,SMAD3,JUN
WP1545	miRNAs involved in DNA damage response	2	15	1.44	0.0267	9606.ENSP00000345571,9606.ENSP00000479618	E2F1,MYC
WP4816	TGF-beta receptor signaling in skeletal dysplasias	3	58	1.03	0.0283	9606.ENSP00000226574,9606.ENSP00000332973,9606.ENSP00000360266	NFKB1,SMAD3,JUN
WP4928	MAPK pathway in congenital thyroid cancer	2	16	1.41	0.0292	9606.ENSP00000360266,9606.ENSP00000479618	JUN,MYC
WP53	ID signaling pathway	2	16	1.41	0.0292	9606.ENSP00000228741,9606.ENSP00000350681	ELK3,ELK4
WP3651	Pathways affected in adenoid cystic carcinoma	3	64	0.98	0.0352	9606.ENSP00000351490,9606.ENSP00000386759,9606.ENSP00000479618	MAX,SETD2,MYC
WP3877	MYD88 distinct input-output pathway	2	18	1.36	0.0352	9606.ENSP00000226574,9606.ENSP00000360266	NFKB1,JUN
WP1742	TP53 network	2	19	1.34	0.0376	9606.ENSP00000381185,9606.ENSP00000479618	BCL2,MYC
WP2023	Cell differentiation - expanded index	2	19	1.34	0.0376	9606.ENSP00000233638,9606.ENSP00000265354	TLX2,SRF
WP2324	AGE/RAGE pathway	3	66	0.97	0.0376	9606.ENSP00000226574,9606.ENSP00000332973,9606.ENSP00000360266	NFKB1,SMAD3,JUN
WP5039	SARS-CoV-2 innate immunity evasion and cell-specific immune response	3	66	0.97	0.0376	9606.ENSP00000226574,9606.ENSP00000332973,9606.ENSP00000430432	NFKB1,SMAD3,HDAC2
WP516	Hypertrophy model	2	19	1.34	0.0376	9606.ENSP00000252818,9606.ENSP00000344352	JUND,ATF3
WP3657	Hematopoietic stem cell gene regulation by GABP alpha/beta complex	2	20	1.31	0.0391	9606.ENSP00000368475,9606.ENSP00000381185	ZFX,BCL2
WP3927	BMP signaling in eyelid development	2	20	1.31	0.0391	9606.ENSP00000304169,9606.ENSP00000360266	PITX2,JUN
WP732	Serotonin receptor 2 and ELK-SRF/GATA4 signaling	2	20	1.31	0.0391	9606.ENSP00000265354,9606.ENSP00000350681	SRF,ELK4
WP4674	Head and neck squamous cell carcinoma	3	72	0.93	0.0432	9606.ENSP00000226574,9606.ENSP00000345571,9606.ENSP00000380252	NFKB1,E2F1,NFE2L2
WP3599	Transcription factor regulation in adipogenesis	2	22	1.27	0.0443	9606.ENSP00000305422,9606.ENSP00000419692	CEBPB,RXRA
WP3872	Regulation of apoptosis by parathyroid hormone-related protein	2	22	1.27	0.0443	9606.ENSP00000381185,9606.ENSP00000479618	BCL2,MYC
WP3612	Photodynamic therapy-induced NFE2L2 (NRF2) survival signaling	2	23	1.25	0.047	9606.ENSP00000360266,9606.ENSP00000380252	JUN,NFE2L2
